# Supplementary material for: Machine Learning of Bacterial Transcriptomes Reveals Responses Underlying Differential Antibiotic Susceptibility
Source: mSphere. 2021 Aug 25;6(4):e00443-21. doi: 10.1128/mSphere.00443-21 (PMC8386450; doi:10.1128/mSphere.00443-21)
Supplement: TABLE S1 [file msphere.00443-21-st001.xlsx]

## Sheet: table1
		CA-MHB vs M9			CA-MHB vs R10LB			R10LB vs M9
iModulon Name	Category	Activity change	p-value	q-value	Activity change	p-value	q-value	Activity change	p-value	q-value
ArcA	Respiration	-8.25807	0.00503755	0.0114809				-8.25815	0.00503743	0.00822781
ArgR	Amino acid and vitamins	-12.0909	0.00231611	0.0064851				-13.2572	0.00182638	0.00380821
BirA	Amino acid and vitamins	-9.82164	0.00071056	0.00316522	7.49407	0.00174085	0.00775471	-17.3157	8.69607e-05	0.000596767
BluR	Rcs-phosphorelay							-10.6569	0.000131972	0.0006161
CecR	Other	7.60834	6.72166e-05	0.00070644				8.47069	3.67062e-05	0.00039969
Copper	Other	-18.1716	0.00376889	0.00923379				-14.3413	0.00610843	0.00965526
CpxR	Other				-7.16232	0.00789953	0.0215043
Cra	Carbon source	8.47541	0.000200249	0.00115438				7.87944	0.0002703	0.00105957
Crp-1	Carbon source							12.9479	0.000119558	0.0006161
Crp-2	Carbon source				-7.39102	0.0028099	0.00983466
crp-KO	Other				-7.08819	0.000275789	0.00245703
curli	Other							-7.52009	0.00131635	0.00314639
CysB	Amino acid and vitamins	-23.6339	0.000164149	0.00106551				-25.1695	0.000133212	0.0006161
DcuR	Other				-13.1325	0.00108708	0.00626668	9.50698	0.00272728	0.00513987
deletion-2	Other	-7.87919	9.35465e-05	0.000755471				-7.55443	0.000114254	0.0006161
efeU-repair	Other				7.81363	0.00188345	0.00802511	-8.5439	0.00145833	0.00327902
fdo	Other	7.19973	0.00103959	0.00376389
FecI	Iron				7.30194	0.000555432	0.00414552
FlhDC	Motility				-18.2858	8.80793e-05	0.00165105	16.3525	0.000138308	0.0006161
Fnr	Respiration				-15.7947	0.00251317	0.00912186	21.3334	0.00105138	0.00257587
Fnr+NarL	Respiration	8.69392	0.00144383	0.00442173	-16.0438	0.000129892	0.00165105	24.7377	1.82296e-05	0.000357301
Fnr+NikR	Respiration				-7.01899	0.00369208	0.0122845	12.0098	0.000563854	0.00157879
Fur-1	Iron				22.0456	0.0013388	0.0065601	-17.5243	0.00242122	0.0047456
Fur-2	Iron				11.7845	0.00156116	0.00728539	-8.0555	0.00495297	0.00822697
GadEWX	Fear-greed	-14.1095	0.000106321	0.000755471				-18.1497	3.51664e-05	0.00039969
GadWX	Fear-greed	-11.4858	7.16037e-07	3.00753e-05				-10.8915	1.09384e-06	4.78723e-05
GlpR	Carbon source	10.194	1.98817e-06	3.89681e-05
His-tRNA	Amino acid and vitamins				8.73652	0.00232741	0.00912186	-11.5927	0.000978465	0.00245871
Leu/Ile	Amino acid and vitamins				8.42819	0.000723536	0.00455388	-11.4941	0.000234667	0.000958225
lipopolysaccharide	Other	8.20186	0.0379779	0.0563914
Lrp	Amino acid and vitamins	-23.158	1.96642e-06	3.89681e-05				-24.4911	1.46548e-06	4.78723e-05
NsrR	Other				-14.7019	4.77326e-06	0.00023389	9.28851	6.77132e-05	0.000585733
PpGpp	Fear-greed	29.4136	6.14239e-05	0.00070644	7.80502	0.00533469	0.0153765	21.6086	0.000199537	0.000850201
proVWX	Other	-17.9867	4.20442e-08	4.12034e-06	-11.7588	1.01341e-06	9.93145e-05
PurR-1	Nucleotide	-13.7745	7.20857e-05	0.00070644				-7.36356	0.00080471	0.0021314
PurR-2	Nucleotide	-11.3949	0.00267467	0.00689784	-20.9956	0.000592218	0.00414552	9.60065	0.00394187	0.00689827
PuuR	Other	-8.29848	0.000539891	0.00279957				-9.0899	0.000362682	0.00121273
Pyruvate	Carbon source	9.94328	9.67928e-05	0.000755471				7.63156	0.000302489	0.00112797
RbsR	Carbon source	10.4298	9.20674e-07	3.00753e-05				15.3803	4.20521e-08	4.12111e-06
RcsAB	Rcs-phosphorelay				7.87537	0.000265883	0.00245703	-8.97174	0.00013645	0.0006161
rcsC-related	Rcs-phosphorelay				11.6755	0.000134779	0.00165105	-13.1685	7.64376e-05	0.000585733
RpoH	Other				-9.59102	0.000112063	0.00165105
RpoS	Fear-greed	-58.7327	0.000107924	0.000755471				-58.0726	0.000111639	0.0006161
Thiamine	Amino acid and vitamins	-15.0657	0.000173962	0.00106551				-19.005	7.76993e-05	0.000585733
translation	Fear-greed	18.3667	0.00105055	0.00376389				12.3236	0.0036473	0.00649883
Tryptophan	Amino acid and vitamins	-11.735	2.9634e-06	4.84022e-05				-12.1196	2.3938e-06	5.8648e-05
uncharacterized-2	Other	-8.39576	0.00717707	0.0156301
