# Supplementary material for: Machine Learning of Bacterial Transcriptomes Reveals Responses Underlying Differential Antibiotic Susceptibility
Source: mSphere. 2021 Aug 25;6(4):e00443-21. doi: 10.1128/mSphere.00443-21 (PMC8386450; doi:10.1128/mSphere.00443-21)
Supplement: TABLE S2 [file msphere.00443-21-st002.xlsx]

## Sheet: table2
% Explained Variance	CA-MHB vs M9	CA-MHB vs R10LB	R10LB vs M9
RpoS	0.300325	8.40025e-05	0.252318
PpGpp	0.0782013	0.0117143	0.0368036
CysB	0.0476559	0.000517123	0.0468975
Lrp	0.0465485	0.000273101	0.0442476
Copper	0.0289984	0.00293861	0.0154038
translation	0.0284278	0.00681334	0.0110079
proVWX	0.0282534	0.0270167	0.00286262
Thiamine	0.0197596	0.00293306	0.0269028
GadEWX	0.0173141	0.00318907	0.0246899
PurR-1	0.0164182	0.00763229	0.0041457
ArgR	0.0127706	0.000265912	0.013204
Tryptophan	0.0127247	1.56111e-05	0.0114838
GadWX	0.011263	0.000161267	0.00803281
PurR-2	0.0109331	0.0846372	0.00707943
RbsR	0.0102638	0.00447114	0.0183887
BirA	0.00935735	0.00942301	0.0226126
GlpR	0.00917228	0.00267763	0.00320033
Pyruvate	0.0089369	0.00131614	0.00421089
NarL	0.00703777	0.0513029	0.0478574
uncharacterized-2	0.00666245	0.000551772	0.0037264
Cra	0.00638618	8.57124e-05	0.00466293
lipopolysaccharide	0.00621623	0.00106868	0.00277996
ArcA	0.00612758	-1.29015e-08	0.0047348
PuuR	0.00591167	0.000134658	0.00616386
deletion-2	0.00554872	2.6556e-05	0.00433236
fdo	0.00550019	0.00066557	0.00273787
CecR	0.00505526	0.000169925	0.00548328
Crp-1	0.0043338	0.00766348	0.0133509
OxyR	0.0037439	0.000590787	0.00172676
SrlR+GutM	0.00361652	0.00320605	0.00041955
BluR	0.0035071	0.00444724	0.00929493
Fnr	0.00292083	0.0471372	0.0343356
NsrR	0.00281841	0.0428823	0.0063414
gadWX-KO	0.00266126	0.000501119	0.00113804
FecI	0.00237581	0.0101498	0.000306369
NikR	0.00221642	0.00957461	0.0109308
FadR/IclR	0.00210503	-1.51729e-07	0.00177544
GlcC	0.00184562	0.000576346	0.00301264
Fur-1	0.00177044	0.0906494	0.0220223
duplication-1	0.00161047	2.01482e-05	0.00160144
CpxR	0.00156181	0.0094312	0.000563595
DcuR	0.00153191	0.0293662	0.00478486
fimbriae	0.00151192	9.00019e-06	0.00144296
RpoH	0.00145686	0.017206	0.00214031
IscR	0.00135501	0.00164628	0.00352911
Fur-2	0.00121848	0.0263175	0.00470825
MetJ	0.00118477	0.00166621	0.00328645
NagC/TyrR	0.00111574	0.00110853	0.00010483
NtrC+RpoN	0.00089065	0.000138521	0.00122443
ExuR/FucR	0.000876425	0.000457558	0.00166238
cydX	0.000855531	4.01203e-05	0.000965771
deletion-1	0.000788764	0.000937388	4.82562e-05
FliA	0.000754953	0.0011806	1.66108e-05
Leu/Ile	0.00073936	0.0137694	0.00965768
Crp-2	0.000682324	0.0103714	0.00153387
GntR/TyrR	0.000674056	0.000310813	0.000170909
uncharacterized-4	0.000663941	7.8969e-07	0.000536985
YgbI	0.000657719	4.03056e-06	0.000627276
purR-KO	0.000655396	0.00477524	0.000371303
His-tRNA	0.000653128	0.014732	0.00985208
flu-yeeRS	0.000571335	0.000421842	0.00123119
AtoC	0.00056329	0.000163093	0.000192618
mntS	0.000499206	0.000132548	0.000779533
PrpR	0.000468277	0.00104291	0.00161539
YneJ	0.000432585	0.00103534	5.37288e-07
EvgA	0.000415754	0.00170262	0.00198801
CsqR	0.00041349	0.000220502	9.22851e-05
Nac	0.000393986	0.000323138	0.000877053
entC-menF-KO	0.00038414	0.000608597	7.89287e-06
FlhDC	0.000346313	0.0644721	0.0198217
XylR	0.000328818	2.29799e-05	0.000391811
DhaR/Mlc	0.000326011	0.000346969	0.000810521
MalT	0.000316472	0.00521417	0.000809709
rcsC-related	0.000274942	0.0249775	0.012999
CdaR	0.000263571	4.18417e-06	0.00018964
LexA	0.000234381	0.00149997	0.00147838
Cbl+CysB	0.00023394	3.70556e-05	0.000107045
YieP	0.000229488	3.90883e-06	0.000237461
fur-KO	0.000189894	0.00162892	0.000138736
ilvL/pyrL	0.000172419	0.000668279	0.000800868
aroF-tyrA	0.000154896	0.000341254	0.000530862
curli	0.000154325	0.00784827	0.00444928
thrA-KO	0.0001304	0.00055766	0.000648747
RcsAB	9.55356e-05	0.0118256	0.00589157
ydcI-KO	9.48334e-05	0.000487804	0.000528982
efeU-repair	8.03362e-05	0.011116	0.00551718
e14-deletion	7.83427e-05	0.000289839	4.77775e-06
BW25113	7.58206e-05	0.000426038	0.000438236
YiaJ	7.52517e-05	1.13507e-07	7.74229e-05
yheO-KO	7.35908e-05	0.000314908	7.82437e-06
uncharacterized-new	7.24605e-05	0.00640006	0.000899873
AllR/AraC/FucR	6.08944e-05	0.00010338	0.000187715
Zinc	5.12935e-05	8.8197e-05	0.000155924
crp-KO	4.6116e-05	0.0100491	0.00307593
GcvA	4.54977e-05	0.00875365	0.00268692
SoxS	3.85343e-05	1.45902e-05	6.61325e-05
membrane	3.24715e-06	0.00924742	0.00333713
yqgB	-6.12028e-07	0.00013197	8.77293e-05
