# Supplementary material for: Machine Learning of Bacterial Transcriptomes Reveals Responses Underlying Differential Antibiotic Susceptibility
Source: mSphere. 2021 Aug 25;6(4):e00443-21. doi: 10.1128/mSphere.00443-21 (PMC8386450; doi:10.1128/mSphere.00443-21)
Supplement: TABLE S3 [file msphere.00443-21-st003.xlsx]

## Sheet: table2
		CA-MHB												M9												R10LB
		CIP			T/S			CEF			MER			CIP			T/S			CEF			MER			CIP			T/S			CEF			MER
iModulon Name	Group	Activity Change	p-value	q-value	Activity Change	p-value	q-value	Activity Change	p-value	q-value	Activity Change	p-value	q-value	Activity Change	p-value	q-value	Activity Change	p-value	q-value	Activity Change	p-value	q-value	Activity Change	p-value	q-value	Activity Change	p-value	q-value	Activity Change	p-value	q-value	Activity Change	p-value	q-value	Activity Change	p-value	q-value
ArcA	Respiration				10.1401	0.00295382	0.0154641																			8.59483	0.0045509	0.0165181				12.1992	0.0017804	0.0122558
ArgR	Amino Acids and Vitamins																-11.2023	0.00280902	0.0305871
BluR	Rcs-phosphorelay													-7.50128	0.000915212	0.0120743	-9.83096	0.000211224	0.00838474	-7.11834	0.00119235	0.0389499				8.73758	0.000408696	0.00500652	8.80932	0.000390816	0.00319166
Crp-1	Carbon Source	-9.34048	0.000433094	0.0053054				-8.00988	0.00076353	0.00995788																-10.8135	0.000246571	0.00345199	-15.2778	5.9663e-05	0.000974496	-7.5767	0.000931691	0.00913057
Crp-2	Carbon Source	-13.7553	0.000423971	0.0053054	-12.5814	0.000566701	0.00702262	-9.705	0.00127246	0.0104647	-9.96559	0.00117445	0.028774													-12.5784	0.000567142	0.00555799	-21.5888	8.88773e-05	0.00119975	-10.2344	0.001083	0.00964851
CysB	Amino Acids and Vitamins																-8.27399	0.00356107	0.0348985	-9.30878	0.00261783	0.0420347
DhaR/Mlc	Other																												7.59124	0.000296936	0.00264543
FlhDC	Motility													8.90247	0.00129452	0.0120743										-9.43868	0.0010608	0.00694513	-24.2317	2.67216e-05	0.000974496	-11.1902	0.000582867	0.00714012
FliA	Motility													11.4515	8.67864e-05	0.00425253	11.959	7.17823e-05	0.00703467	8.58277	0.000290332	0.0149011
Fnr	Respiration	-10.1037	0.00809482	0.0305112	-7.77709	0.0149935	0.0421152	-8.30348	0.0129113	0.0506121																-13.9319	0.00354367	0.0133569	-23.1792	0.000816668	0.00500209	-13.922	0.00355049	0.0183131
Fur-1	Iron	9.48333	0.010112	0.0342122
GcvA	Other																									-7.18311	0.000134894	0.00220326	-9.50689	3.40886e-05	0.000974496
His-tRNA	Amino Acids and Vitamins																									9.66852	0.00171927	0.0092954	10.2352	0.00144478	0.00786605	7.21864	0.00402229	0.0197092
Leu/Ile	Amino Acids and Vitamins																									8.34096	0.000750171	0.00645406
LexA	Other	20.9106	6.32887e-08	6.2023e-06										15.9321	4.45899e-07	4.36981e-05										16.7117	3.19529e-07	3.13138e-05				8.33722	2.71219e-05	0.000666077
MalT	Other																															-7.65965	0.00200094	0.0122558
NarL	Respiration				-7.21326	0.00276191	0.0154641				-7.19834	0.00278123	0.0523699													-7.9027	0.00202128	0.00945837	-20.9401	3.98318e-05	0.000974496	-15.0244	0.000171642	0.00330424
NikR	Respiration																												-8.01523	0.00238908	0.0121966	-8.45723	0.00199266	0.0122558
PpGpp	Fear-Greed				-7.58817	0.0057668	0.0223838	-7.46817	0.00602473	0.0347308
PurR-2	Nucleotides																-14.2894	0.0015654	0.0282376							-18.2769	0.00084821	0.00645406	-16.2483	0.00114138	0.00657975	-8.00134	0.00585625	0.021067
PuuR	Other							7.64847	0.000763322	0.00995788							9.81806	0.000256676	0.00838474	9.45614	0.000304104	0.0149011										8.30237	0.000538803	0.00714012
RbsR	Carbon Source							-7.21991	1.24602e-05	0.0012211																			-12.2536	2.66809e-07	2.61473e-05
RcsAB	Rcs-phosphorelay																						10.0662	7.38172e-05	0.00723409
RpoS	Fear-Greed																-7.82669	0.015137	0.0741714
Tryptophan	Amino Acids and Vitamins																									7.65573	4.15668e-05	0.000814709	7.20999	5.85875e-05	0.000974496	8.41005	2.39496e-05	0.000666077
crp-KO	Other																												-8.89872	9.79389e-05	0.00119975
DcuR	Other																									-9.05704	0.00311037	0.0127007	-16.92	0.000500633	0.003774	-7.35589	0.00536167	0.021067
lipopolysaccharide	Other	-9.74636	0.027404	0.0725837	-8.77505	0.0334985	0.0781632	-12.147	0.017576	0.0574148
NsrR	Other																									-14.7487	4.68041e-06	0.000223202
proVWX	Other																									8.87278	6.83271e-06	0.000223202				8.06362	1.25988e-05	0.000666077
translation	Fear-Greed																			8.56699	0.00999952	0.0612471				7.85651	0.0124938	0.0306098	11.2016	0.00480808	0.0181228
RcsC-related	Rcs-phosphorelay													-8.16188	0.000647691	0.0105789							8.8314	0.000465348	0.022802
uncharacterized-new	Other	-12.8727	0.0001672	0.00327711	-8.8316	0.000785932	0.00770213							-12.2591	0.00020635	0.00633959
