# Supplementary material for: Machine Learning of Bacterial Transcriptomes Reveals Responses Underlying Differential Antibiotic Susceptibility
Source: mSphere. 2021 Aug 25;6(4):e00443-21. doi: 10.1128/mSphere.00443-21 (PMC8386450; doi:10.1128/mSphere.00443-21)
Supplement: DATA SET S1 [file msphere.00443-21-sd001.xlsx]

## Sheet: README
Sheet Name	Description
Metadata	Experimental conditions for RNA-seq experiments
Expression	Gene expression in log-transformed transcripts per million (log-TPM)
S matrix	Matrix containing iModulon gene coefficients
A matrix	Matrix containing iModulon activities across all conditions
iModulons	List of genes in each iModulon

## Sheet: A matrix
	control__wt_glc__1	control__wt_glc__2	fur__wt_dpd__1	fur__wt_dpd__2	fur__wt_fe__1	fur__wt_fe__2	fur__delfur_dpd__1	fur__delfur_dpd__2	fur__delfur_fe2__1	fur__delfur_fe2__2	acid__wt_ph5__1	acid__wt_ph5__2	acid__delgadx_ph5__1	acid__delgadx_ph5__2	acid__delgadw_ph5__1	acid__delgadw_ph5__2	acid__delgade_ph5__1	acid__delgade_ph5__2	oxidative__wt_pq__1	oxidative__wt_pq__2	oxidative__deloxyr_pq__1	oxidative__deloxyr_pq__2	oxidative__delsoxr_pq__1	oxidative__delsoxr_pq__2	oxidative__delsoxs_pq__1	oxidative__delsoxs_pq__2	nac_ntrc__wt_csn__1	nac_ntrc__wt_csn__2	nac_ntrc__wt_cytd__1	nac_ntrc__wt_cytd__2	nac_ntrc__wt_gln__1	nac_ntrc__wt_gln__2	nac_ntrc__bw_delnac_csn__1	nac_ntrc__bw_delnac_csn__2	nac_ntrc__bw_delnac_cytd__1	nac_ntrc__bw_delnac_cytd__2	nac_ntrc__bw_delnac_gln__1	nac_ntrc__bw_delnac_gln__2	nac_ntrc__bw_delnac_nh4__1	nac_ntrc__bw_delnac_nh4__2	misc__wt_no_te__1	misc__wt_no_te__2	misc__bw_delcbl__1	misc__bw_delcbl__2	misc__bw_delfabr__1	misc__bw_delfabr__2	misc__bw_delfadr__1	misc__bw_delfadr__2	misc__nitr_031__1
AtoC	0.364834	-0.364834	1.88813	2.00414	0.759373	0.66268	1.6695	1.54848	1.14595	1.42071	1.24742	1.3336	0.454902	0.58442	1.22177	0.470019	1.46209	2.10475	5.7481	5.56312	4.29969	3.40265	4.00189	3.43287	4.35246	4.853	4.70433	4.00765	3.91353	4.76558	5.70188	6.03435	6.98306	6.22911	5.39707	5.36152	5.93649	6.10224	-0.140245	2.01555	2.49232	1.99978	0.654416	1.00537	2.35404	1.39572	0.766411	1.63634	2.92139
gadWX-KO	-0.1472	0.1472	-0.599666	-0.0605908	-0.82784	-1.062	-0.834573	0.107401	-1.57205	-1.07269	-0.203938	-0.773237	11.4357	8.37292	-6.50507	-8.57257	-0.503459	-0.640522	-0.129551	0.216542	-0.870506	-0.771349	0.834767	-0.0153236	-0.0931322	-0.258261	-0.813118	-0.901376	0.280877	0.370308	0.340664	1.07902	-1.01898	-0.42194	-0.602055	0.501	0.6273	0.357267	-1.01873	-0.853653	-0.0836947	0.399675	0.074893	-0.613761	-0.881131	-0.195091	-0.666731	-0.371203	1.49981
XylR	-0.0593279	0.0593279	2.26436	2.39202	-0.107614	0.0758641	2.2962	2.31656	0.14157	-0.139779	0.318933	0.353071	-0.474898	0.376107	0.343864	0.18246	0.0922291	0.365217	4.44237	3.85143	3.31556	2.81814	4.23682	3.74575	3.9826	4.13906	1.74543	2.12385	0.890151	0.90971	1.55369	1.51421	3.86268	2.31603	0.988501	0.758983	1.54059	1.90851	0.497107	3.40074	1.90557	1.67556	-0.0442697	0.633664	-0.372168	-0.157959	0.717936	0.276503	1.62348
Lrp	0.19568	-0.19568	-7.71293	-8.14255	0.985914	0.958824	-12.3422	-11.7133	0.412677	0.413795	-0.729178	-0.651674	-0.650734	-0.78177	-0.30414	-0.798011	-0.357461	-0.208861	1.4071	0.573761	2.41113	1.94946	-0.103416	0.0985705	-1.01698	-1.36182	-3.79137	-3.88487	-0.320512	-0.447382	-1.63186	-1.13953	-3.29428	-2.6089	0.781131	0.995951	0.465974	0.150754	-1.5911	-1.21489	0.96563	1.21199	-0.170252	-0.280282	-0.150252	-0.0436741	0.203228	0.597042	-1.97428
e14-deletion	-0.469903	0.469903	-0.190363	-0.737327	-0.142833	-0.134976	-0.486129	0.44491	2.28922	2.24346	0.27936	-0.0881323	0.204349	0.397226	0.710333	0.346544	0.0531933	-0.376381	-2.23629	-3.13804	-3.35935	-3.10474	-2.70646	-1.94074	-2.88772	-3.2987	-0.15829	0.378937	-1.57223	-1.35911	-1.22123	-1.43018	0.867578	-1.56106	-2.0091	-2.04684	-1.81743	-1.0868	-0.135249	-0.276301	0.137341	0.327411	-1.14732	-0.923019	-1.98833	-0.994294	-0.525816	-0.969426	-1.33952
YiaJ	-0.25143	0.25143	1.09077	1.2684	0.036007	-0.159212	0.379633	0.523469	0.993372	0.766586	0.205014	0.0700198	-0.247603	-0.594936	-0.385181	0.366661	0.0960494	0.146569	0.922397	0.978729	0.0683917	0.494421	-0.0971209	1.10717	-0.612087	0.197497	0.770096	-0.871429	0.0807058	0.472225	-0.545235	0.221703	3.00464	1.00295	0.724876	0.923718	0.519411	0.19178	0.18665	-0.588765	0.839385	0.337894	0.600551	0.391494	0.522977	0.716331	0.902357	0.553997	0.592456
FliA	0.750288	-0.750288	0.532726	0.933051	-0.90374	-0.825477	0.68869	0.387815	0.0743594	-0.245958	-0.651046	-0.709064	-1.10772	-0.918283	-0.368447	-0.821759	-0.376863	-0.397499	2.55586	1.99471	2.0489	1.41027	2.0571	1.64204	2.26436	2.18672	2.07199	1.65264	0.833107	0.985415	1.26479	1.76668	3.00152	2.61718	1.57996	0.941836	6.70109	7.33115	18.7032	19.1392	1.46897	0.86935	-0.572894	-0.0233836	27.8839	27.9811	12.097	12.0858	0.504606
deletion-2	-0.225374	0.225374	3.46927	2.4447	-0.896694	-1.10078	3.70714	3.19758	-0.0929109	0.457964	0.323355	0.73052	0.600262	-0.247729	0.0248782	0.111242	0.216667	0.331675	2.0898	1.8745	0.891106	0.853557	1.35801	1.88105	1.84425	1.85562	4.27374	4.12828	3.70577	3.63773	4.92093	5.11505	3.79573	3.15595	2.59715	2.48965	3.94161	3.4978	-2.27288	-3.04552	0.963482	-0.316934	-1.88709	-1.59299	-2.64862	-2.72568	-1.76843	-1.46127	2.5446
purR-KO	0.26048	-0.26048	-1.95257	-2.54287	1.3303	1.35008	-1.92435	-1.93565	1.63976	1.778	-0.416107	-0.74836	-0.173588	-0.604431	-0.761993	-0.931808	-0.0766457	-0.841193	-4.14143	-3.84186	-3.72607	-2.4871	-3.28086	-3.89794	-3.53372	-4.65955	0.790389	0.768916	0.0746881	-0.0569672	0.117123	-0.742171	0.869311	1.21683	-1.04649	-1.49735	-2.16566	-2.0149	1.17016	1.01681	-2.31142	-2.33762	-0.363101	-0.848721	-0.421237	0.556609	-1.0469	-0.24588	-3.22211
GlcC	-0.129687	0.129687	2.20191	2.75155	1.92108	2.87777	1.42638	1.19925	-1.01595	-1.32705	0.87358	1.35866	1.22527	0.659635	1.21778	1.13923	1.74976	1.21293	1.41171	1.57758	3.99538	3.33047	0.573047	0.593578	1.39228	1.15311	-0.359176	0.648743	0.394812	0.91153	1.52103	1.54404	2.85648	2.76814	2.03075	1.34708	2.65687	3.08589	-0.158523	0.953015	0.722377	1.11797	1.05171	1.14429	1.2541	1.47272	1.361	0.627878	1.72434
BW25113	0.262626	-0.262626	2.12923	1.94247	0.222671	-0.119414	2.42285	2.79089	0.567384	0.741047	1.07518	0.909995	0.806614	1.04711	0.912992	0.222603	0.970978	1.09961	1.65326	1.94878	1.56299	1.14684	1.68592	1.62058	1.1714	1.20355	1.32198	0.892983	1.36721	0.995015	0.580113	0.837385	11.1491	11.4882	10.8658	10.8064	11.2132	10.8429	10.8267	11.0072	1.71905	0.722731	11.6382	11.1616	11.3085	10.5716	10.4901	10.9032	-0.734593
CpxR	0.251065	-0.251065	-1.02419	-1.29384	-0.414812	0.377299	-0.488266	-0.362831	-0.0136882	-0.218439	-4.68179	-3.92559	-2.82348	-3.67987	-3.4647	-3.51547	-4.52197	-4.27951	-0.6085	-0.615075	-2.96586	-2.84745	-0.826634	-0.633635	-0.671178	-1.58926	1.55559	2.10959	1.44987	0.914305	4.02063	3.62802	-0.350138	0.0507414	0.0780758	0.285757	0.485831	0.462384	-1.73643	-1.40443	0.150215	-0.456069	-0.282937	-0.560208	-1.37004	-1.21776	0.849031	-0.297577	-1.46734
Pyruvate	-0.181676	0.181676	4.69776	3.46736	1.1608	0.0842557	7.66387	7.86722	0.981589	1.21006	4.28056	4.61378	4.2074	3.54556	4.1412	3.15496	4.31746	4.68695	0.917175	0.560795	0.469717	0.302303	1.18074	1.24871	1.27335	1.23505	0.0407146	0.33352	-0.410976	-0.316849	0.776102	0.853333	2.11863	2.50263	0.204579	0.702367	0.997373	1.27099	1.62944	1.14053	0.548472	-0.0529689	0.260738	0.947077	0.825505	0.924109	0.810792	0.94921	4.11196
Thiamine	-0.21114	0.21114	4.87724	5.29613	-0.189538	-0.322862	5.04297	5.43945	0.634986	0.62502	0.138609	0.0863277	0.210671	0.275414	0.490835	0.158074	0.19838	0.508726	1.86548	1.75982	0.166723	0.388695	3.08226	3.24526	2.17883	2.51091	-0.318838	0.361528	-1.07808	-0.905933	0.213355	0.209821	3.86734	4.95107	-0.64362	0.178474	0.205491	0.25891	0.283279	0.511897	2.14912	1.02547	1.54158	1.4536	1.2598	1.22885	1.45935	0.975593	-0.0993663
NsrR	0.674538	-0.674538	16.705	18.0925	2.20789	1.60617	12.228	11.8139	4.46608	4.8635	4.12069	3.47522	3.21827	3.4891	3.55966	3.08558	3.66826	3.4669	6.37737	5.61421	2.7134	3.16292	6.20255	6.01614	6.52233	6.64489	4.76383	4.63643	2.34504	3.55426	3.13815	3.68707	6.5787	5.35299	4.33596	4.42313	3.29978	2.91062	-1.06092	-0.134016	4.13903	2.86484	1.47803	0.476303	0.715596	0.290081	0.409303	0.939848	1.60241
Nac	-0.0268017	0.0268017	-3.09616	-3.39656	-1.11071	-0.930351	-2.35545	-2.39865	-1.53567	-1.68175	-1.81242	-2.15607	-1.98138	-1.94332	-1.68999	-1.73441	-1.63213	-2.19859	-1.88704	-1.98565	-2.38731	-2.40691	-2.11103	-2.00047	-2.25415	-2.11207	19.3181	19.4995	19.3695	19.5516	22.6767	22.8684	-7.42001	-7.77196	-7.01583	-6.88351	-7.55905	-6.82297	-3.7123	-2.87303	-1.83893	-1.99519	-0.572622	-0.487896	-1.04648	-1.38345	-1.97629	-1.3801	15.5316
duplication-1	-0.1975	0.1975	-1.05019	-1.19533	0.94764	0.943459	-1.14934	-0.654601	0.58252	0.334852	-0.238363	0.202005	0.325279	0.465941	0.212902	0.492791	0.100542	0.486046	-1.57849	-0.933134	0.479633	0.494736	-0.582094	-0.92659	-0.582712	-0.724494	-2.53519	-2.84344	-2.07354	-1.26653	-1.81735	-1.82944	-3.02909	-1.58137	-1.58145	-1.33287	-2.60447	-1.89811	0.365185	0.880971	-0.34286	-0.101751	0.84815	1.1601	1.62589	0.747841	1.36642	0.415136	-0.619981
PurR-1	-0.366656	0.366656	-4.54537	-6.25914	0.427133	0.411065	-5.03037	-5.20966	-0.785646	-0.817631	-0.473543	-0.749791	-0.621405	-0.706928	-0.516071	-0.218399	-0.938465	-0.655617	-9.23289	-9.27551	-8.26615	-8.49692	-6.73328	-7.06499	-13.5151	-13.3357	-4.25125	-4.75518	-4.95376	-4.92285	-3.55461	-2.74536	-3.47389	-2.48696	-3.49643	-2.75816	-1.4604	-1.78716	0.669456	0.736562	-2.93148	-0.726393	0.233769	0.0625161	1.20797	1.26316	-0.474407	-0.180433	0.405279
fimbriae	-0.144247	0.144247	2.55912	2.22136	5.37475	5.19784	3.04221	2.99159	5.39782	5.43263	3.60991	4.46477	3.7588	3.50298	2.96946	3.02529	4.91063	4.18056	4.68278	4.96073	3.6034	3.43231	3.29495	3.61945	4.03315	3.81211	-0.516061	-0.117199	0.925084	0.0574548	0.588202	-0.775053	1.13344	0.948322	5.38296	5.16148	5.89097	6.23332	7.06931	7.67076	5.0698	4.75117	6.38296	5.66088	3.97938	4.17416	6.59327	7.28733	2.99312
LexA	0.0789701	-0.0789701	1.10791	1.50043	0.651572	1.03106	3.45833	3.34917	7.18404	6.74593	0.249656	0.349781	0.754965	0.757955	0.211494	1.00378	-0.163951	0.0915776	0.819575	0.296719	0.547317	1.01919	1.09326	0.908378	1.4944	1.91778	2.86435	2.54555	-0.325803	-0.329232	-0.594525	-0.122852	5.43105	6.71947	-0.479467	-0.0463702	-0.777485	-1.43485	0.419264	-0.577676	-0.602972	-0.681723	-1.08425	-0.967874	-0.741895	-1.10116	-0.675713	-0.359868	0.19179
CsqR	0.0324071	-0.0324071	0.034634	0.158007	-0.574197	0.0322878	-0.209849	-0.160121	-0.115391	0.0145881	-1.18838	-0.455606	-0.351474	-0.94308	-0.249299	-0.325177	-0.1851	-0.395658	-0.33285	-0.379376	-0.918809	-1.1362	-0.397579	-0.857681	-0.682472	0.212303	1.1353	1.72896	0.154284	-0.30764	0.335269	-0.0185061	2.99694	0.783233	0.570707	0.568145	0.433347	0.564913	1.12492	5.22007	0.392694	1.09092	1.13022	0.631363	0.358119	1.59221	0.281408	1.15496	0.749215
uncharacterized-2	-0.763129	0.763129	3.05098	2.44617	0.901481	-0.248373	3.27015	3.67839	-0.103366	0.280422	2.58896	4.06221	1.9816	3.48959	5.24852	1.40395	3.7945	5.29253	10.8095	2.54672	3.12213	0.121744	2.08346	3.26222	3.78059	4.23987	6.57386	6.6669	1.70638	2.17351	1.3726	2.00078	7.12329	8.85448	5.10394	7.26243	6.47559	3.39209	0.80064	2.95521	2.75092	2.68076	9.81836	6.99348	5.70686	6.2988	4.50932	7.37096	6.32681
ExuR/FucR	-0.1229	0.1229	1.5359	1.41421	-0.114674	-0.025921	0.278163	-0.418392	-0.995742	-0.77434	0.444107	0.219252	0.540948	-0.112262	-0.188534	-0.0126385	0.525012	0.709168	4.39943	3.97222	2.03515	2.67166	4.97342	5.38686	4.31952	4.91055	0.470462	0.164064	1.43953	1.06503	-0.178891	-0.328562	3.2046	1.96528	1.25755	1.52565	0.445116	0.653246	1.17176	1.13697	3.16193	0.417667	2.0931	1.91508	2.13047	1.59877	1.24557	1.57495	1.02181
flu-yeeRS	-0.00121792	0.00121792	3.28549	3.11566	4.64103	4.63978	-2.2712	-1.35895	-0.889074	-1.0251	3.77712	4.18694	2.17788	1.42893	2.75069	2.62445	2.51622	2.83495	4.67834	4.74665	9.20029	8.49264	3.25835	3.02306	2.37994	2.05879	3.82235	3.95835	-0.71582	-1.62868	-0.583352	-0.660245	6.81705	6.91495	8.02843	8.41396	7.90834	7.9627	8.72534	8.68959	4.49583	4.41748	8.20421	8.2648	9.32751	8.64803	7.6341	7.46518	4.36742
entC-menF-KO	-0.0580121	0.0580121	1.44782	1.68124	0.154136	0.322145	0.46789	0.519229	2.16438	2.06199	0.954814	1.05826	1.77949	0.247011	-0.812657	-0.941026	1.52996	1.06552	2.83275	2.58294	2.89804	2.71918	2.66682	1.90544	2.46635	3.54106	0.671217	0.700847	-0.371983	-0.0506074	-1.13834	-1.25962	0.99872	1.52569	1.11408	0.719545	1.66942	1.29431	0.0137212	0.501175	1.74704	2.36209	2.12433	2.29503	0.15844	0.393649	1.27505	1.68763	1.93848
CysB	-0.218717	0.218717	3.81854	4.85791	1.65018	1.10943	1.79758	2.64649	2.48442	2.41796	2.20346	2.56664	1.88702	1.95573	2.75784	2.50753	2.12987	2.38015	-23.9499	-23.9585	-23.3975	-23.1185	-24.0089	-23.6405	-24.2966	-24.7616	0.631801	0.527637	-0.921725	-1.67635	-0.851727	-0.92874	3.02769	2.66641	1.46015	1.51376	1.03804	0.905892	2.05626	1.74848	-3.00533	0.407405	1.91454	2.03917	3.97097	4.06783	1.66659	1.40468	1.20556
Cra	-0.373972	0.373972	0.249287	0.27796	0.892292	0.455855	1.24185	0.707526	-0.154187	-0.0177501	0.857923	1.1929	0.236533	0.607935	0.909619	-0.0309285	0.797689	0.976716	0.982211	0.500169	-1.62148	-1.67167	0.682458	0.581702	0.858378	1.13814	0.296539	0.0415119	0.455442	0.0341635	-0.221455	0.315323	2.34897	1.41638	0.995182	1.66391	0.756323	-0.106798	0.870745	0.68589	1.49117	0.125459	1.02085	0.854581	1.17338	1.16513	0.783876	1.09021	0.643544
YneJ	-0.0690162	0.0690162	0.810762	0.16974	0.175672	1.03834	0.327398	0.273688	0.28092	0.365579	1.91909	1.34899	1.66235	1.81415	1.26825	1.80412	1.7444	1.31738	1.26273	0.804323	1.10081	0.65813	0.726024	0.741956	0.483483	1.31673	2.07456	2.71814	-0.0865307	1.06694	0.806842	0.430299	3.42973	4.3967	1.19125	1.58692	0.435952	0.589119	0.125015	1.10514	-0.341592	0.23716	0.830765	0.23716	0.662252	0.377445	-0.655663	0.733656	1.48287
membrane	-0.492104	0.492104	-6.36763	-7.09693	-0.285352	-0.418093	-8.23136	-8.4253	-7.94266	-7.95377	-4.93619	-4.98221	-3.76396	-4.843	-4.04865	-4.01914	-5.02292	-4.9651	-4.41552	-4.28403	-2.36476	-2.4188	-3.84133	-4.75673	-4.48919	-4.06995	-8.40536	-8.79451	-0.830618	-0.259893	-2.19092	-2.57947	-9.16271	-8.86486	-1.77774	-2.46841	-2.02414	-1.54699	1.49196	1.29159	-0.631859	-0.972752	-2.76669	-2.51369	-3.24263	-3.39766	-0.36587	-0.502432	-6.12126
Tryptophan	-0.041803	0.041803	-0.731326	-1.4801	0.825128	0.32486	-0.545321	-0.000802947	1.45661	0.745121	1.25171	0.881724	0.967048	0.962204	0.439236	0.918545	0.835282	1.37783	-1.77826	-1.65958	0.17673	-0.194744	-2.36579	-2.49964	-2.11856	-1.98752	0.0353768	-0.24775	-1.14733	-1.06754	-1.56778	-1.05781	1.58015	2.3092	1.70202	1.72142	0.85817	0.327101	1.68824	1.87298	4.29592	1.77167	2.66862	2.39857	2.95654	2.71483	2.07194	1.96133	0.703084
RpoH	-0.272678	0.272678	4.21589	3.77944	0.490672	0.963452	2.49592	1.87196	5.54295	5.74741	4.63384	4.48175	3.67092	4.00251	5.87278	5.70496	4.87484	4.73045	-0.178986	-0.250509	1.14574	1.41877	-3.22413	-2.9254	0.962323	0.847276	1.83299	1.21137	-1.09357	-1.15419	0.9826	0.600368	3.70303	2.76528	3.1745	3.54239	-0.19623	-0.898136	6.6538	5.95423	3.61861	3.36403	6.68147	7.25306	8.03793	7.90665	6.76175	6.2899	3.36946
CecR	0.287328	-0.287328	-3.29773	-3.3285	0.184262	0.717884	-3.65169	-3.58765	0.0171186	0.179248	-1.77646	-1.71744	-1.22487	-1.1706	-1.59655	-1.42128	-1.49291	-1.84418	-4.83732	-5.1945	-3.21161	-4.15488	-4.81413	-4.27062	-5.53152	-5.03379	-1.0955	-1.74427	-0.904579	-1.33943	-1.18198	-1.75292	-1.87709	-2.04462	-1.12098	-1.93671	-2.1285	-1.90066	0.289509	0.338416	-3.38286	-2.56419	0.314222	-0.386325	0.204168	-0.0733754	-0.162099	-0.42878	-1.92522
GlpR	-0.47271	0.47271	1.97063	1.56022	-0.461055	-0.943732	0.631404	0.769274	-0.358843	-0.396812	-0.0300878	0.20845	-0.635097	-0.0967425	-0.05653	-0.369028	-0.263885	-0.058837	3.27444	3.12282	2.20954	2.06696	1.81069	1.81569	2.35979	3.16414	0.971705	1.22654	0.513558	0.630645	0.945207	0.9091	2.57696	1.88994	0.586679	0.114805	0.290456	0.257668	-0.48595	-0.390219	0.629522	1.0539	-0.300414	0.225431	-0.294731	0.310148	0.296331	0.19059	0.353343
thrA-KO	-0.498089	0.498089	-3.00789	-2.66647	1.54985	1.96674	-4.55566	-4.43112	1.18361	1.60866	-0.467998	-0.453282	0.12066	-0.0637836	0.106281	-0.50926	0.0621175	-0.540724	-1.26976	-1.05148	-0.912188	-1.52401	-2.08586	-1.77268	-1.89324	-1.8578	-0.0604615	-0.234171	1.05713	1.20829	1.01664	0.377394	-2.27191	-2.65004	-2.19789	-2.38427	-1.84922	-1.70945	-1.49622	0.405336	-0.304865	0.425276	-0.213618	-0.708789	-1.3927	-1.1823	-1.47918	-0.0467785	-1.81898
FlhDC	-0.0528331	0.0528331	-3.89842	-3.59838	-7.10607	-6.90227	-4.78723	-5.40168	-1.82941	-2.87238	-4.70311	-4.09445	-4.51247	-5.38663	-4.20849	-4.07867	-4.41796	-4.45654	-5.19828	-5.74541	-4.94287	-4.91934	-6.28835	-5.56653	-5.16344	-5.93364	-5.26534	-5.00647	-6.69003	-7.15826	-6.97682	-6.88722	-1.94386	-3.72586	-5.15069	-4.9459	-3.56921	-4.87718	24.4336	24.2719	-6.08054	-1.56675	-0.579264	-0.700303	28.6929	28.9017	13.8538	14.0302	-3.93712
Fur-1	-0.2237	0.2237	16.0455	14.5583	-5.87089	-7.60302	16.251	16.8611	21.3476	20.8349	-4.20633	-3.86605	-7.43715	-6.80146	-13.9868	-14.0485	-3.20938	-2.9618	13.9799	13.9494	10.0032	9.85241	15.1083	15.6703	12.9584	12.6654	-0.52465	-0.382549	4.71387	5.13624	-9.25791	-9.72393	-1.81928	-0.388295	-1.72623	-1.6467	0.445734	0.587133	-0.125031	-0.126321	20.2683	21.4291	8.96112	9.61968	0.0266413	-0.0933026	15.9832	15.536	-0.195886
Zinc	0.0917501	-0.0917501	1.16612	1.58019	20.8935	21.0438	2.93927	6.54271	5.16454	5.79834	0.945159	1.78036	0.970347	1.53853	1.01169	1.33038	1.35061	1.63709	18.6466	18.5538	0.359748	0.0643791	19.3902	19.2503	4.98396	5.42816	0.308001	0.29613	16.6612	16.551	0.418965	0.725319	0.718355	-1.51915	0.234894	-0.146501	0.726583	2.15018	1.77177	1.052	20.3581	8.94183	0.832348	0.795031	1.62781	0.843668	-0.209904	0.53146	-0.644364
RcsAB	0.013837	-0.013837	3.8763	4.43019	-0.426345	0.588944	5.87997	6.81674	3.57239	3.35169	0.660375	0.761958	-0.00760151	0.693573	0.595564	0.463494	0.562996	0.548934	2.04239	2.49092	-0.092537	-0.277798	8.73588	9.32749	2.62048	3.30906	7.69423	6.83477	1.87231	2.50717	2.34365	2.35105	4.80315	2.91547	1.09224	1.08969	-0.486906	0.318773	-0.275683	-0.960374	1.78487	1.91974	-0.144359	0.023792	0.991635	0.682799	1.06624	0.109205	2.81011
His-tRNA	-0.145564	0.145564	3.11856	1.6312	1.67053	1.29807	7.11813	6.84188	1.64812	1.71017	0.833975	0.632999	1.17421	0.89986	0.953062	0.852563	1.01284	0.867527	-0.383895	-1.37099	-0.741354	-1.54491	-0.946065	-0.900193	-0.790828	-0.569387	-0.59766	-0.842883	0.680778	0.94338	2.06904	2.30658	-1.60045	-0.391347	3.38778	4.25486	2.7384	2.87319	1.05342	1.06735	2.52633	1.80486	2.03985	1.87082	2.10008	1.54374	1.74024	1.73769	1.66379
ArcA	-0.209798	0.209798	-7.77857	-8.085	-0.602066	-0.4263	-6.71933	-6.60754	-3.17752	-2.86041	-3.45274	-3.49984	-3.05448	-2.79218	-2.95086	-3.55186	-2.65224	-2.75534	-1.98341	-1.99162	-0.769396	-1.10009	-2.62567	-3.01044	-2.71684	-2.83569	-4.86762	-4.81053	-3.12673	-2.51019	-4.8889	-5.61072	-9.90674	-9.44305	-5.20898	-5.34706	-6.15893	-5.8479	-4.84598	-3.98896	-5.23709	-4.01489	-2.15697	-2.52361	-0.743888	-1.31915	-2.98723	-3.22562	-5.03319
Crp-2	0.302434	-0.302434	-14.7996	-17.0319	0.568717	0.997664	-9.9473	-8.97977	-2.76751	-2.80713	-2.53721	-2.95983	-1.66062	-2.01886	-1.46622	-1.67247	-2.06079	-2.02859	-12.0446	-11.9597	-10.1515	-10.2938	-10.5567	-10.7591	-11.6537	-12.0706	-10.4703	-10.0038	-6.69728	-6.87595	-11.4724	-11.3062	-18.2921	-17.5845	-5.69238	-5.55027	-9.7832	-9.94291	0.871982	0.781867	-5.34037	-3.49616	0.963547	1.23059	2.00126	1.63645	-1.27903	-1.23909	-8.21592
translation	1.27841	-1.27841	-7.62335	-6.76449	4.88938	5.38359	-7.65548	-5.06918	1.54952	1.65081	-0.595429	-1.38251	0.213825	1.2157	0.0194878	-0.806028	-0.710633	-0.457314	-12.1459	-12.4146	-12.9721	-10.8999	-7.78413	-8.19892	-12.6014	-13.3062	-10.7829	-10.5594	-6.24406	-6.05497	-13.017	-12.0857	-15.4905	-12.3749	-6.07467	-4.78605	-10.5725	-10.2695	1.44717	1.86338	-6.4181	-3.00038	3.84092	2.53436	3.96067	4.75995	1.94688	0.492063	-4.73499
NarL	-0.126296	0.126296	-1.0716	-0.860885	6.38389	6.60952	-1.45573	-1.34581	0.267612	-0.0332733	5.1097	5.07935	5.50865	6.18849	5.60877	5.47198	5.15636	5.50296	0.396857	0.318665	1.97462	0.749921	-0.886308	-0.199046	-0.654538	-0.176858	1.88017	1.82986	2.88352	2.11107	2.83314	2.90107	2.46955	3.43548	3.5941	3.45466	1.59011	1.21993	2.85791	2.89219	0.0737118	0.63146	1.48704	1.77788	2.24528	2.33803	1.28425	1.14136	0.838564
aroF-tyrA	0.0496945	-0.0496945	-8.02264	-8.54748	-1.42914	-1.08787	-7.00001	-7.22814	-1.54646	-1.59905	-2.05653	-1.9014	-2.22405	-1.93005	-1.92172	-1.75733	-1.80791	-2.13013	-4.42156	-4.12035	-3.55606	-3.73154	-6.1258	-6.35582	-5.62693	-5.02316	-2.03159	-2.00174	-3.66916	-2.67913	-2.81245	-3.69045	-2.06549	-1.93893	-0.579151	-0.724716	-3.37364	-2.15635	0.167062	0.17818	2.05844	0.537986	-1.06786	-0.603909	-0.520678	-0.621727	-1.34286	-1.60181	-1.7831
YgbI	-0.054925	0.054925	0.565957	1.12164	-0.0928501	-0.168539	1.07732	0.498116	0.0334056	-0.360317	0.859545	0.883934	0.729559	0.271498	1.01876	0.880422	0.899577	0.781199	2.58414	3.11107	2.84869	2.76862	2.8999	2.87924	2.82417	3.25294	0.249662	0.271629	0.456496	0.711799	0.859908	0.703916	1.80125	0.521274	1.2555	0.310777	0.788421	0.571486	0.572873	1.5143	1.41331	1.07485	0.787094	0.337489	0.525099	-0.400632	0.705015	0.382255	1.03735
Crp-1	0.00500846	-0.00500846	-7.6507	-8.52563	-2.09372	-1.38382	-6.85697	-7.05249	-1.77411	-1.51146	-3.27901	-3.41994	-3.27919	-3.44935	-2.73719	-2.5621	-2.95339	-2.72003	-3.28474	-3.18166	-3.88243	-4.14885	-2.77769	-3.28459	-3.35355	-2.84376	-4.6507	-4.73668	-3.85971	-3.45347	-4.97077	-4.31248	-6.6684	-7.69799	-3.37872	-3.46917	-5.00448	-5.31039	0.292408	-0.166552	-1.89342	-0.650016	1.98813	1.80532	0.914079	1.26978	-0.193203	-0.517276	-4.32638
NikR	0.296697	-0.296697	2.83072	3.10513	1.73886	1.30153	2.88406	3.69328	1.027	1.22161	1.15767	1.48111	1.06507	1.1561	-0.213086	1.33636	1.64565	2.22724	0.360133	-0.3439	-0.0353635	0.504647	-0.149517	-0.162804	-0.0459631	0.829856	0.147051	0.428028	0.379903	-0.926632	0.113543	0.738117	2.88105	2.70085	1.41029	0.936971	0.838224	0.481487	3.40175	3.91479	0.151156	0.882958	1.65596	2.23018	4.788	3.35567	2.81275	3.55242	3.49498
GadWX	0.433174	-0.433174	2.77994	1.63217	0.984492	0.163844	4.73174	3.24767	-1.65787	-1.31939	4.1357	4.02965	-2.77091	-2.43685	1.57686	1.14298	6.38842	6.22473	0.84839	1.84917	0.960002	0.213772	2.51728	2.34124	1.99356	1.87989	2.69127	2.93423	-2.96814	-2.67084	4.04827	4.33641	2.18144	2.51648	0.474131	0.630625	7.42162	7.22699	0.0441425	-1.23347	1.67216	0.949893	-2.61827	-2.25343	-4.40006	-4.8722	-2.12095	-1.90935	7.66699
Fur-2	0.324507	-0.324507	1.95134	1.97406	-1.18044	-2.20022	2.42932	1.71306	2.26361	2.28897	-0.176181	-0.872263	-1.06534	-1.83807	-8.05771	-7.64098	-0.509369	-0.906778	0.390063	1.01883	2.91079	3.66947	2.0294	1.5434	1.48022	1.53213	-1.72913	-0.684141	0.414116	-0.0321124	-3.65451	-4.72956	-0.0241498	2.21307	-0.14127	0.0774278	1.42757	1.51336	0.795864	0.667949	0.93543	1.0899	1.45829	0.885775	-1.04157	-1.04798	1.49575	2.08797	1.24653
YieP	-0.265561	0.265561	-2.47772	-2.79613	1.22963	1.45141	-2.04031	-1.86246	-0.6993	-0.40315	-0.965224	-0.470081	1.08587	-0.647559	-0.159239	-0.311148	-1.07205	-0.418611	-0.798859	-0.978454	0.0662527	0.280867	-1.41617	-1.23519	-1.5853	-0.831809	-1.07459	-1.22809	1.38359	0.937666	0.416979	0.489007	-2.95803	-3.50313	-0.853763	-0.166875	-0.314252	-0.575769	1.52093	1.03621	-0.377204	0.495342	0.731713	0.675244	1.22089	1.58226	0.497285	0.772173	-0.852592
EvgA	-0.621184	0.621184	3.21429	3.11858	2.00993	2.90734	4.69142	4.61225	3.24227	3.19773	23.3499	23.3601	27.0422	26.3634	24.624	25.2778	23.5947	23.7797	2.56374	2.94468	2.15597	1.72208	2.74543	3.45094	3.09692	2.60775	4.81853	4.65147	3.84988	4.0147	5.08955	4.72418	7.05016	3.17169	4.03437	4.47225	4.35419	4.14158	0.496081	1.75717	4.57223	3.04819	1.6395	1.85518	0.116011	0.213246	2.11028	2.68459	1.34137
SrlR+GutM	0.116466	-0.116466	-1.12093	-1.66861	0.672373	0.784526	-3.08827	-3.69183	1.22811	1.05694	0.793364	-0.29342	0.117038	-0.422734	0.597683	-0.15825	0.245903	0.425412	1.84834	2.48216	0.622204	0.84477	-0.290698	-0.715848	0.816421	0.339777	-2.96583	-2.32754	-1.90286	-2.12903	-1.80733	-1.26374	-1.59979	-0.497947	-0.305412	-0.173898	-2.10526	-0.573364	0.533846	1.55763	2.02969	1.29084	2.14806	1.64714	2.17161	1.93821	1.773	0.614549	-0.898835
FadR/IclR	-0.105853	0.105853	-2.37321	-2.11105	1.21377	1.25173	-1.96512	-0.866516	0.950996	1.41481	1.02758	0.853203	1.04015	0.57161	0.342319	0.730625	0.938952	0.858451	-5.72657	-5.37806	-3.98643	-3.78474	-4.07497	-5.29965	-4.4921	-5.07954	-2.58974	-2.79167	0.215013	-0.186807	-1.12779	-0.762938	-0.918067	-0.936193	-0.290775	-0.703723	-0.478304	-1.19276	0.301538	1.16033	-0.1698	-0.177301	-1.60315	-2.07215	0.314783	0.598182	-18.6324	-16.6503	-2.01553
lipopolysaccharide	0.0442306	-0.0442306	-10.2253	-12.4233	-1.82837	-1.53148	-10.4286	-10.0966	-4.03534	-3.15438	-4.24546	-4.28675	-2.81261	-4.61624	-3.62477	-3.10639	-4.90562	-5.32725	-10.6985	-11.4341	-9.81497	-10.0024	-10.3774	-10.4504	-11.7894	-11.2152	-4.46213	-4.11631	-3.45764	-2.73746	-3.45795	-4.26623	-8.3927	-25.7518	-4.19475	-3.68718	-5.05679	-3.62883	-3.10282	-5.81949	-4.15774	-2.26143	-6.5	-5.16543	-4.2175	-4.89339	-4.77439	-4.61773	-8.10251
uncharacterized-4	0.725899	-0.725899	-5.13652	-4.01578	1.2008	2.45616	-4.41281	-3.03356	2.83513	2.68044	-2.17726	-1.81822	-0.549629	-0.850055	-1.72187	-0.770347	-1.65069	-1.9815	-5.30268	-5.03597	-4.50494	-2.92953	-4.9225	-5.06135	-4.64163	-5.34758	-0.44685	-1.72812	-0.29378	-0.269653	-0.198349	-1.45872	-6.48377	-6.43519	-4.67854	-4.67346	-5.20552	-4.87436	-2.62243	-2.49861	-2.26706	-2.52175	-2.47155	-2.87508	-3.08201	-2.61149	-2.94801	-2.65124	-4.21808
AllR/AraC/FucR	0.313363	-0.313363	2.79984	2.58002	-0.405744	-0.238854	2.30453	3.28973	0.893896	0.559885	0.694172	0.124863	-0.826997	0.0446632	0.531337	0.395971	0.594306	0.428136	1.99027	2.27876	1.48783	1.40588	1.41855	0.760226	1.92805	2.10749	2.33229	1.95322	0.886046	0.767089	1.55339	1.79258	2.7461	1.66596	0.551138	0.385391	1.31502	0.751725	0.24284	0.245714	1.46051	1.89662	-0.635936	-0.146117	0.0792894	-0.169352	-0.744572	-0.345513	0.286702
ydcI-KO	0.0957256	-0.0957256	-0.285943	-0.034282	0.434916	0.340221	0.0618706	-0.774642	0.998025	1.03902	0.256683	-0.113472	0.519602	0.698447	1.21163	0.584851	0.999697	0.678897	0.356308	1.19673	0.676344	1.24978	1.49422	0.740191	0.932802	1.39813	-0.0111533	-0.717388	0.837446	-0.0976589	-0.116103	0.919714	-1.31569	-1.31198	-0.019458	-0.535332	0.496502	1.32611	-0.850383	-0.774346	0.893673	0.670693	-0.491174	0.0303334	-0.967533	-0.468817	0.178578	-0.0730148	-1.00627
ArgR	-0.414614	0.414614	-10.2269	-13.2694	2.58982	2.03212	-8.87425	-7.85498	-1.2844	-1.23779	-2.47066	-2.35279	-3.49711	-3.31914	-2.18252	-2.23798	-2.11541	-2.09203	-16.8423	-17.2334	-17.327	-17.2179	-16.4898	-17.058	-16.3249	-16.3836	-2.44831	-2.37111	-3.232	-3.82544	-13.4981	-13.8438	-4.23204	-3.88352	1.30949	1.39973	-10.5965	-10.7296	0.453488	0.538069	-12.7987	-4.91193	0.799285	0.841396	2.33459	2.58159	-0.570484	-0.828766	-2.91873
RpoS	-0.0789075	0.0789075	22.929	23.9665	-1.32594	-1.81109	23.3649	21.6876	3.32039	4.49451	9.08656	8.88586	8.87333	7.86433	8.59875	8.42765	8.75721	8.96006	20.7671	20.3403	13.677	14.1535	18.4525	18.6427	22.6528	22.6796	11.0653	10.8453	8.90457	8.97079	14.674	14.9088	10.8148	8.99058	6.84577	7.23306	12.0008	12.1363	-6.90971	-6.43467	13.7727	7.45668	-3.79775	-3.89703	-12.187	-11.6846	-1.94521	-1.70916	9.63163
crp-KO	-0.200184	0.200184	-5.88449	-6.23421	0.0495444	0.989718	-5.29036	-4.45049	-0.656487	-0.912104	-2.03562	-1.91213	-1.79033	-1.74197	-1.2234	-1.43265	-1.87795	-1.73965	-4.80041	-4.74901	-4.29027	-4.35987	-3.94535	-4.36403	-4.68423	-5.23124	-3.692	-4.23025	-3.52336	-3.79624	-3.89289	-4.00158	-4.71512	-5.05321	-3.28912	-2.99663	-3.46379	-3.22486	2.19563	1.88923	-2.12617	-2.23657	2.1721	2.46482	4.64708	4.21691	1.13716	1.15826	-3.85671
GadEWX	0.138312	-0.138312	8.10413	8.60754	1.11992	0.868903	9.92964	10.745	-0.0252793	-0.00570316	7.21448	7.36565	6.16869	6.41462	8.8033	8.67777	-12.7979	-12.5182	5.2949	5.00534	3.89668	4.21829	7.36045	6.9056	7.05443	7.31047	7.29703	7.14323	-6.22409	-6.23989	6.49805	6.57453	4.54427	1.78615	-1.00947	-0.763314	9.33567	9.42584	-2.80807	-2.63781	5.89811	3.39845	-2.2174	-2.24181	-6.17536	-6.37171	-2.39675	-2.49756	10.4764
SoxS	-0.0981288	0.0981288	4.66796	4.60324	-0.580962	-0.525097	3.24567	2.90176	1.61665	1.79463	0.341433	0.431811	0.808395	0.775697	0.826852	0.688646	0.866469	0.898615	21.5247	21.3313	24.2087	23.4078	0.856277	1.00961	-4.09061	-4.69763	8.00497	8.22378	8.35743	8.30459	0.854578	0.824155	8.54459	8.6096	6.16522	6.08328	0.351776	0.454031	-1.64945	-1.7492	-0.0722681	-0.786791	-1.56279	-1.87	-1.84221	-1.69599	-1.58772	-1.38716	-0.845876
RbsR	0.377771	-0.377771	-1.41095	-1.90005	-0.304503	-0.343661	-1.50833	-1.05285	0.465503	0.506907	-0.468579	-0.817056	-0.910763	-0.647692	-0.687342	-1.00243	-0.404762	-0.70251	-3.09471	-2.28279	-3.64805	-3.33558	-3.05121	-2.99232	-3.72296	-3.00949	-0.475254	-1.01941	-1.76072	-1.74904	-2.03582	-2.5514	-3.38983	-3.50102	-1.15118	-1.3407	-2.44552	-1.65191	1.17788	1.55597	-1.51789	-0.406815	1.14189	0.653431	1.09862	0.762327	-0.137036	0.312572	0.0130313
NtrC+RpoN	-0.217023	0.217023	0.00227386	-0.109345	1.3104	1.19109	-0.932322	-1.85314	-0.808686	-1.08906	-0.572067	-0.799024	-1.2184	-0.588386	-1.16386	-0.54213	-0.618656	0.0815368	1.103	1.90823	0.408607	0.335832	0.0331307	0.325077	1.4707	2.32091	37.9442	37.858	39.5931	39.3619	36.817	37.0262	38.8	40.7355	40.4108	40.6222	37.0273	37.202	-1.74814	-1.55665	-0.666205	-0.452652	-0.917386	-0.878484	-0.75913	-0.743445	-1.49691	-1.18375	28.5467
NagC/TyrR	0.118802	-0.118802	-0.0874606	0.131527	0.650889	0.92652	-0.163711	-0.29022	1.05533	1.00136	-0.382761	0.0958815	-0.441002	-0.613855	-0.269629	0.211139	-0.117479	-0.393832	2.14601	2.8987	0.911571	1.10718	2.65237	2.38299	1.71173	2.07229	0.360155	0.31563	1.64881	1.87415	1.87442	1.31009	0.860955	-0.223311	0.857306	0.633245	0.930799	1.09033	0.864489	1.07044	1.41819	1.03521	0.304112	0.373047	0.469094	0.234172	0.476919	0.646683	-0.827348
MetJ	0.0484763	-0.0484763	10.1691	8.08396	-0.285708	-0.232374	15.4101	15.3097	1.2295	1.29841	0.977475	1.13127	0.159725	0.830525	1.03126	0.876245	1.09847	0.78269	-0.270658	0.0405738	-5.8845	-5.87221	4.51663	4.14792	3.39533	4.04201	1.61388	1.42721	-3.98342	-3.9423	-4.37261	-4.18679	-1.86331	-1.25508	-2.8834	-2.78868	-4.12228	-4.4837	0.43025	1.01104	-1.45001	-1.60352	1.01434	0.90312	1.80129	1.40467	-0.390247	-0.0968349	0.209993
Leu/Ile	0.184649	-0.184649	4.1788	5.82225	0.781211	0.399406	-1.5336	-0.905154	2.57126	1.68531	-1.62848	-1.52744	-1.21769	-1.02011	-1.60778	-1.79058	-0.764537	-0.683511	1.21399	1.00866	3.76835	3.64241	2.44976	1.75903	1.23139	0.874636	-1.13113	-1.31689	-3.74931	-3.80253	-7.67426	-6.47757	-2.73374	-1.40442	-1.06401	-1.04225	-5.75564	-5.26844	2.82206	2.34252	-1.13264	0.642376	2.62012	2.68956	3.00343	3.22047	1.71707	1.37323	-2.08302
yheO-KO	-0.368457	0.368457	0.239453	0.634631	1.56125	1.07904	0.0302621	0.163715	1.05616	1.30513	0.80215	1.12224	0.570513	0.780941	0.847119	0.710436	0.493169	0.562626	-0.417344	0.762063	0.661891	1.27659	-0.856889	0.675053	0.320214	1.03893	0.0410603	1.18206	0.667431	0.62006	1.2089	1.12996	-0.520666	0.142056	-0.112893	0.00570763	0.325016	-0.171987	-0.00641564	0.126147	0.497787	-0.892136	0.752166	0.652758	0.123122	0.379377	0.491441	0.404882	-0.592421
PuuR	-0.458927	0.458927	-5.56502	-4.84425	-1.78911	-3.02496	-3.63237	-3.23667	-8.33571	-8.21456	-6.10479	-6.01127	-6.02878	-5.81192	-6.12586	-5.7633	-5.5025	-5.35549	-2.61446	-2.39292	-0.642434	-0.352535	-6.27814	-6.22696	-3.65586	-3.06726	-3.86419	-4.26655	-1.12932	-1.90921	-10.5153	-9.36566	-5.17418	-5.57105	-8.63263	-8.12967	-9.46828	-10.1493	-8.17744	-8.83225	-5.74319	-3.0001	-3.1443	-3.33116	-4.46791	-3.9707	-4.3244	-4.59099	-7.37236
Fnr	-0.331496	0.331496	-1.3714	-0.659107	0.671136	0.969875	-0.45366	-1.12569	-1.60092	-1.64745	0.137879	0.225079	0.16035	1.39388	1.27156	0.412212	0.560067	0.268603	-1.23479	-2.18766	-1.82254	-1.76162	-0.911888	-1.37565	-1.42903	-0.606437	2.10256	1.44137	1.44892	1.46141	2.5983	1.3764	2.71522	0.710178	3.00665	2.30324	0.936821	1.11064	-0.0526798	-0.335026	-3.12562	-1.87819	-1.53021	-2.30404	-1.44264	-1.64023	-2.69266	-2.58459	-1.13875
fur-KO	0.0481189	-0.0481189	-0.246536	0.548429	-2.39139	-2.21963	-11.8562	-11.5738	-15.1621	-15.3417	-0.479923	-0.692994	-0.944182	-1.5708	-1.39294	-1.7821	-1.02373	-0.944533	-0.601117	0.0769902	-1.57214	-1.27247	-1.08343	-0.930725	-1.21132	-0.866954	-1.15124	-1.16353	-0.778574	-0.358764	-1.57535	-1.32452	-2.20732	-0.80129	-2.06213	-2.31084	-2.05856	-2.09673	-2.46405	-2.20906	-2.20083	-1.81538	-1.47681	-1.67492	-1.75514	-1.3183	-2.66525	-1.94235	-0.209032
curli	0.245063	-0.245063	1.18777	0.945076	-0.386574	0.165242	1.36675	1.2096	-0.368761	-0.0835404	1.02237	1.24254	0.0463999	-0.111027	1.0215	1.23602	2.71615	2.70499	-0.330682	-0.867999	-1.30277	-1.67183	1.9204	1.82585	0.899021	0.715371	5.41198	5.1138	-2.81502	-1.74022	-1.03337	-1.10642	6.15236	3.04261	-0.645515	-0.934654	-1.1689	-1.08184	-2.41387	-1.83196	4.37329	1.79365	0.567829	0.848558	-1.23467	-2.25668	0.0688193	0.306959	1.04558
Copper	0.0115694	-0.0115694	-12.5688	-12.9539	-9.64887	-8.75495	-12.8942	-13.126	-3.67606	-3.94481	-8.48164	-8.84161	-7.63032	-8.00947	-6.69624	-6.29922	-8.15828	-8.22686	-2.09345	-2.23367	0.547213	0.355615	-3.02408	-3.18575	-4.12827	-3.55183	-5.15792	-5.05793	-11.8164	-11.0686	-11.7421	-11.3132	-6.14224	-4.10808	-7.89316	-7.94245	-8.82717	-8.96377	-0.632049	-0.596894	-6.57922	-2.71632	0.82365	0.76495	1.2747	1.11915	-1.09094	-1.40988	-3.67851
GcvA	-0.367947	0.367947	-4.56047	-4.26828	1.37204	0.425604	-2.28989	-0.899841	-0.345316	-0.669223	0.292093	0.732966	0.377581	0.584691	1.26149	0.355409	0.820906	1.23896	-1.57851	-1.6822	-3.88959	-3.77967	-1.6598	-1.60667	-2.27604	-2.53726	-0.950323	-0.65184	-0.239243	-0.415017	-0.616481	-0.573465	-1.85683	-1.87334	-0.604103	-0.235747	-0.725944	-1.34774	-0.649205	0.0398767	-1.22194	-0.673196	0.562239	0.035124	0.504306	0.732412	-0.432391	-0.112387	-1.34035
IscR	0.283428	-0.283428	2.33263	2.76191	0.757949	0.528253	1.71078	2.17303	-1.05763	-0.737238	-0.135954	-0.246001	-0.415243	-0.175776	-0.28016	-0.116107	-0.259805	-0.191312	-7.10193	-6.85134	-3.92585	-3.98905	-5.30144	-5.20009	-6.7618	-7.23285	1.33846	1.35594	1.38386	1.2567	-2.51047	-2.67218	5.48333	6.39115	-2.70379	-1.86214	-1.29464	-1.67695	1.6012	1.9428	0.0714183	1.64661	4.37333	3.35443	3.05657	3.79181	3.22805	3.12432	-0.219604
CdaR	0.0940377	-0.0940377	2.83714	2.63084	0.0210499	0.435821	1.63209	1.83048	0.838099	0.732171	1.38022	1.27233	1.1724	1.16405	1.59728	1.75977	1.93445	1.98504	2.47002	2.00328	1.87573	1.57398	1.47982	1.4601	2.26647	2.38241	2.00748	2.17072	0.671288	1.4257	0.534847	0.728625	4.1633	3.56654	2.34849	2.21486	2.09383	2.0666	2.00117	1.80666	1.40562	2.05342	2.02751	1.34932	1.25607	1.28534	2.07738	1.30954	2.2812
rcsC-related	1.37674	-1.37674	7.85686	7.89579	0.899929	0.82242	8.62061	8.50557	2.95507	3.04858	1.52187	1.39203	1.84764	1.64033	1.669	1.66584	1.25554	1.25927	1.42601	2.49411	1.13586	0.968294	6.49792	5.91397	3.91177	3.868	2.58101	3.06816	-1.70344	-1.40675	-0.0286388	-1.37147	2.3349	1.01915	-0.0140695	-0.467811	0.445149	0.833969	-0.268465	-0.621815	2.20519	0.910866	-0.715146	0.0160245	-1.74172	-0.896441	0.209348	0.872053	1.19576
PrpR	-0.220116	0.220116	5.44806	6.2129	-0.263236	-0.392375	3.49895	3.16215	-0.134182	0.0443579	1.63722	1.83092	0.692739	1.30188	0.636993	1.12552	1.25155	1.38375	4.2428	4.19998	1.8278	2.03463	3.94006	3.81143	2.90797	3.49027	5.0997	4.7425	6.50231	6.59504	8.83015	8.13978	5.61537	5.83246	6.21336	6.21333	7.67437	7.74882	-0.130896	1.42418	2.19086	0.08699	1.36797	1.1491	1.40023	2.1723	1.34981	1.18216	4.27595
PurR-2	-0.0813038	0.0813038	-14.5668	-17.8189	1.48958	1.09861	-9.99338	-9.44433	-0.204715	-0.0624754	-1.39082	-1.589	-1.61453	-1.52378	-1.2119	-1.04339	-1.0266	-0.961676	-16.7349	-16.7453	-13.783	-13.9644	-14.5927	-14.0258	-17.7222	-17.6764	-15.3649	-15.5216	-15.7989	-15.5843	-12.6872	-13.5142	-17.6427	-16.6676	-16.4415	-16.6799	-13.2788	-13.6356	-2.46104	-2.18433	-5.88065	-1.77247	-1.29468	-1.00626	-0.340131	0.0806613	-1.73217	-1.53308	0.368974
proVWX	-0.199913	0.199913	2.97466	3.36682	-1.54659	-1.85185	4.43484	3.85578	0.212835	0.329632	0.775958	-0.118522	0.233765	-0.075041	-0.117203	-0.057763	0.382571	0.361688	3.64811	4.11203	2.47753	2.33278	5.04754	4.3806	5.22463	5.23101	0.844233	1.21343	0.511606	0.960642	-2.94267	-2.74352	-1.68992	-1.12899	0.91047	0.802391	-1.38826	-0.5989	-0.225506	0.132881	3.47843	2.9912	0.80078	1.30461	0.050057	0.165109	1.27992	1.18292	-0.213456
DhaR/Mlc	-0.487403	0.487403	2.71058	3.23818	0.2295	-0.283891	2.03548	2.24938	0.253055	0.0198824	1.53963	1.89945	1.68611	1.74237	1.65991	1.52191	2.0561	1.96926	1.28908	0.906286	1.02089	1.45285	1.13491	0.647972	0.951992	1.22438	2.37697	2.43709	2.39847	2.52324	2.83814	2.3336	5.19952	4.15056	1.32024	1.31865	2.08889	2.72564	-0.789671	-0.770965	0.696852	-0.730956	0.303222	0.0940709	0.726953	0.431955	-0.016496	0.00823314	-0.261974
MalT	-0.417195	0.417195	-9.24293	-8.78512	-2.68941	-2.01721	-9.7923	-9.24897	-2.10341	-2.25713	-4.53255	-4.6601	-4.58364	-3.81828	-3.68089	-3.49895	-4.32104	-4.40991	-6.96527	-6.50726	-6.34632	-6.35686	-8.09317	-8.48448	-7.0816	-6.70389	-8.84362	-8.65786	-7.13475	-6.96025	-8.99164	-9.74253	-9.19785	-9.83623	-9.40452	-8.93098	-10.7413	-9.70099	-2.50658	-2.20136	-5.42445	-4.08957	-3.54596	-3.72175	-1.76841	-1.81601	-2.66874	-3.40885	-8.06012
efeU-repair	-0.808308	0.808308	5.61877	5.64465	-1.04069	-1.12487	4.62273	4.49721	3.45636	3.64216	0.975777	1.21054	-0.390252	-0.324598	-2.79339	-3.03165	1.27359	1.55719	5.75555	5.98012	2.79007	2.51018	6.07432	5.06859	5.02264	5.63601	-0.304412	-0.505109	0.319906	-0.0856177	-2.53994	-2.82475	1.40415	2.07035	0.96529	0.897172	2.38712	2.02232	1.53948	1.63589	3.94574	3.80841	3.85793	2.94962	0.927694	1.26832	3.65247	4.21438	1.87733
GntR/TyrR	-0.105266	0.105266	1.50684	1.83246	-0.97232	-1.22799	0.79397	0.887171	-0.531765	-0.749546	-0.049894	-0.223994	-0.846259	-0.876146	-0.37376	-0.79774	-0.400057	-0.608091	0.810525	1.45045	0.164516	0.294539	1.37032	1.29097	1.26548	1.69972	1.00389	0.79054	-0.470961	0.22913	0.439125	0.0387008	2.60043	2.35543	1.5384	1.02375	-0.238017	1.44711	1.52776	1.6584	0.332834	0.970877	0.858018	1.02213	0.197268	0.761425	-0.0362452	-0.21447	1.68682
deletion-1	0.367837	-0.367837	-0.942539	-0.958797	0.932324	1.56521	-0.129659	0.0725783	0.741552	0.68747	-0.0319734	-0.112647	0.522134	0.312028	-0.0923461	-0.077511	-0.406817	-0.475535	-1.94671	-1.73063	-1.96923	-1.31433	-1.07831	-1.41142	-2.54919	-2.20154	-0.984735	-1.29421	0.0843224	-0.530807	-1.00683	-1.33767	-3.05592	-1.98206	-2.13218	-2.2756	-1.67008	-1.89294	-1.2279	-1.42084	-0.39377	-0.593238	-0.865213	-0.396643	-0.452065	-0.771979	-0.179309	-0.422791	-2.00375
PpGpp	-0.346325	0.346325	-16.2071	-16.7565	1.04272	1.11555	-14.3967	-13.0921	-3.2752	-3.58924	-3.92712	-4.14733	-2.57998	-3.25667	-3.97937	-3.72864	-4.82879	-5.00182	-24.6443	-24.5796	-20.0065	-19.8074	-19.7994	-19.9196	-25.6872	-25.0403	-11.8816	-11.5486	-8.9454	-9.33106	-15.0447	-15.4211	-16.0574	-13.7749	-9.51672	-10.0102	-14.1693	-14.066	-0.21889	-0.886632	-13.5774	-6.76619	-1.56031	-1.4045	0.8105	0.924343	-2.00456	-2.91738	-5.97552
FecI	0.107215	-0.107215	6.63327	6.52604	0.586407	0.857012	5.98194	5.32546	4.19566	4.8847	2.41701	1.86452	1.38551	1.48893	1.19145	1.25757	2.0599	1.62474	2.58079	2.78428	2.52767	2.7815	2.93377	3.46407	3.05106	3.03374	-0.541285	-0.285168	0.887011	0.52297	0.00734526	-0.48948	2.61024	4.02893	1.27507	1.29766	2.89219	2.6684	-0.131809	0.659528	3.96729	4.52761	3.00778	2.91995	1.19989	1.76953	2.43428	3.66843	2.00047
Cbl+CysB	0.256257	-0.256257	1.8501	2.94267	1.20367	1.46227	2.22759	1.52034	2.7718	2.82052	2.23781	2.8862	2.54494	2.43844	2.63525	2.4126	2.55626	2.40619	4.18411	4.19253	3.14373	2.68959	2.36618	2.66848	3.81091	2.87927	2.10447	1.79823	-0.425834	-0.678678	-0.238817	-0.187624	3.78519	4.39285	0.372105	0.84229	0.228284	-0.723653	-0.442875	0.0484115	-0.272215	-0.870842	1.26328	0.396786	0.983313	0.936571	0.527755	1.12451	0.933111
OxyR	-0.108327	0.108327	1.64427	1.38023	-1.19686	-1.1184	1.1396	0.0733423	1.08996	0.839105	-0.474975	-0.365587	0.13649	-0.881003	0.376916	0.261561	0.226259	-0.498335	12.339	11.6439	-1.85892	-1.42959	9.13728	9.08979	10.0591	9.5451	1.82889	1.2573	1.13134	1.34658	2.37144	1.96545	2.96302	3.14887	0.0248101	0.751572	0.0581461	-0.0291099	-0.340913	-1.10484	0.848036	-0.481557	-1.47714	-1.14125	-1.76016	-1.57097	-0.493108	-1.15975	0.849298
yqgB	0.570749	-0.570749	-5.03381	-5.0954	-0.153642	0.812544	-3.94157	-4.9007	-0.836208	0.790051	-1.57658	-0.750423	-0.936751	-1.30473	-1.46226	-0.809499	-1.16361	-0.689881	-3.95069	-3.04999	-2.02651	-2.04709	-4.27853	-4.3565	-4.61253	-3.05916	-1.30503	-3.47011	-0.359858	-5.48295	-2.06295	-1.32332	-5.7225	-5.80077	-3.90745	-3.04402	-3.3741	-5.94122	-4.16588	-4.22088	0.0853587	-2.12807	-4.00706	-3.48403	-4.55633	-4.22231	-1.67574	-4.87855	-4.89246
BirA	-0.43979	0.43979	1.99925	1.66922	-2.32122	-3.03203	3.20366	3.82861	-0.494621	-0.388783	-1.26111	-1.1061	-0.646665	-1.418	-1.99639	-1.98393	-1.6378	-1.1015	1.82737	1.52446	3.02062	3.0134	3.39286	2.9794	3.17023	3.43361	0.460451	1.26518	-3.14772	-2.38218	-3.95892	-4.13743	3.34957	4.38217	-1.10535	-1.14798	-1.10799	-0.877724	-1.38754	-0.991222	1.33396	1.37999	-0.470242	-0.292754	-0.834263	-1.16266	-1.06259	-1.43943	2.45482
cydX	-0.963843	0.963843	-1.31817	-1.32781	1.07741	1.30498	-0.935263	-3.14956	0.612085	1.13446	-1.96219	-2.09112	-1.48258	-2.51808	-1.07545	-1.88275	-2.02769	-1.71313	-1.90113	-0.986229	-1.31051	-1.76764	-2.66193	-1.47587	-1.28226	-1.56779	1.18722	-0.648055	1.22139	-0.654047	3.51109	1.37122	-0.614796	-0.666093	-1.3198	-0.897544	-1.59334	-0.744664	3.60513	-1.63458	-2.85833	-2.63947	-0.0594046	-0.24496	-0.801898	-1.04553	0.161655	-0.138952	-1.11215
mntS	1.17581	-1.17581	-4.72836	-4.56728	-1.36963	-2.4653	-4.42138	-4.99954	-4.27195	-3.60658	-3.73349	-4.9169	-6.69043	-4.31296	-4.67921	-5.4373	-4.61954	-4.3672	-3.26583	-2.51996	-2.22292	-2.34901	-1.49726	-2.62313	-4.73527	-1.71392	0.54368	1.03932	-0.00773202	-0.524233	-0.117233	1.81453	-3.735	-1.27046	-2.12672	-3.19234	-4.54016	-3.74109	-4.49173	-4.39153	-3.02528	-3.02763	-5.70233	-3.14968	-2.25421	-5.28239	-5.50732	-2.91463	-4.4363
BluR	-1.2714	1.2714	15.0277	16.2574	3.85115	4.72938	13.0739	13.6427	5.37909	6.27111	4.47299	5.1572	6.16859	5.15642	5.48446	4.6761	4.98592	5.19939	7.37465	7.63259	7.10037	8.17474	5.23787	7.36951	7.66974	6.52184	6.29396	6.35342	3.25561	3.35682	3.8487	2.85909	6.2676	4.91418	4.52739	4.56775	3.37402	4.61426	-0.582773	0.576511	5.95421	2.67883	2.4914	3.21125	1.50352	0.856777	2.00961	2.41124	2.49598
ilvL/pyrL	0.962269	-0.962269	-5.59835	-4.46819	0.490599	1.1679	-6.20299	-4.48036	0.103354	1.12917	-3.29338	-3.29485	-3.45945	-2.08962	-3.27801	-4.79353	-3.43604	-2.87124	-8.77955	-7.13276	-8.4915	-9.54067	-6.24973	-7.05703	-7.89248	-7.01968	-0.828906	-1.48261	-0.960947	-1.26428	-1.693	-2.05141	-6.39306	-6.54773	-6.77888	-7.24752	-6.97273	-10.8792	-2.99644	-3.56504	-2.22386	-2.18342	-1.32609	-2.0744	-1.61277	-3.12386	-2.88159	-2.66254	-8.19437
DcuR	0.281431	-0.281431	2.50015	3.44255	-0.703882	-0.619407	2.90423	2.2986	-2.83336	-2.74895	1.81022	1.83306	1.76627	1.77878	1.35661	1.48425	1.6207	1.36087	6.14979	5.74389	6.13831	6.08429	4.40161	4.0581	5.67855	5.59812	1.01763	1.36217	1.31223	1.61357	2.71893	2.74561	2.64288	2.61707	2.16793	2.4567	3.74736	2.98833	-0.0413834	0.583093	1.52639	0.125877	-0.0547161	-0.310692	-1.70244	-0.923784	-0.579677	-0.381005	3.38643
uncharacterized-new	0.688681	-0.688681	-7.19112	-8.27985	2.57299	2.93211	-5.68	-5.45597	2.74803	2.33904	-0.533956	-0.0701301	0.937677	0.693668	0.484892	0.478638	1.06547	0.886323	-3.58415	-4.19154	-1.97067	-2.30734	-2.35897	-2.28141	-3.68457	-4.21665	-3.05864	-2.55514	0.948046	1.91665	2.85991	3.72534	-5.53789	-10.553	0.650221	0.183944	0.868123	1.53898	0.293535	-0.0408439	-0.650739	-1.09337	-1.44625	-0.973397	-2.18012	-2.08019	-0.451576	0.0929751	-4.02829
fdo	-0.148202	0.148202	-0.921549	-0.708317	0.346694	0.378357	-0.685694	-0.651557	0.286127	0.675343	1.55855	1.09762	0.885171	1.39438	1.71575	1.81215	0.679408	0.505709	2.17271	1.76454	2.84167	2.7656	1.24072	0.919651	1.83605	0.897311	1.7726	0.724633	0.542897	-0.129841	-0.821301	-0.192091	2.23289	0.720191	0.120144	0.156183	3.59299	1.21678	3.00979	2.82666	0.0593205	-0.0878312	2.32358	2.48173	3.13805	3.37416	3.04713	2.2477	2.18497
[truncated: 259 more columns]

## Sheet: S matrix
	AtoC	gadWX-KO	XylR	Lrp	e14-deletion	YiaJ	FliA	deletion-2	purR-KO	GlcC	BW25113	CpxR	Pyruvate	Thiamine	NsrR	Nac	duplication-1	PurR-1	fimbriae	LexA	CsqR	uncharacterized-2	ExuR/FucR	flu-yeeRS	entC-menF-KO	CysB	Cra	YneJ	membrane	Tryptophan	RpoH	CecR	GlpR	thrA-KO	FlhDC	Fur-1	Zinc	RcsAB	His-tRNA	ArcA	Crp-2	translation	NarL	aroF-tyrA	YgbI	Crp-1	NikR	GadWX	Fur-2
b0002	-0.0663165	0.00691762	0.00852999	-0.00975784	0.00473396	0.0125389	0.0229741	0.0230209	-0.00137176	-0.00267057	-0.00886702	-0.0039182	0.016645	-0.00219617	0.0511809	-0.0239598	-0.00853635	0.0149964	-0.144311	0.00470038	0.00236538	-0.0228479	-0.000752874	0.0888681	0.000413912	0.0644856	0.001033	-0.0117511	-0.0144025	-0.00292246	0.00571619	-0.0100012	-0.0100662	0.46505	-0.01711	-0.00588981	-0.0178529	0.00900937	0.0523819	-0.0102948	0.0191274	0.0518699	-0.003341	0.0185184	-0.0444615	-0.0216954	0.0278663	0.00603833	0.00781179
b0003	-0.003383	-0.00946327	-7.3485e-05	0.00254939	-0.00249385	0.0131755	-0.00512237	0.00494946	-0.0164555	-0.00561583	0.00216116	0.00996854	0.00202776	0.00358995	0.0177833	0.00554367	-0.00112696	0.000298672	-0.0108864	0.00879995	-0.000793082	-0.0115675	-0.00129407	0.0136772	0.024158	0.0304117	0.0144073	0.0079813	0.00667707	0.00480941	0.0286986	-0.00356587	-0.00937318	0.00753935	0.00393806	-0.00501304	0.00091755	-0.0162215	-0.00175917	-0.00705645	0.00878148	0.0368621	0.00753419	-0.00588939	-0.0305	-0.00527204	0.00638505	-0.0154864	0.0145494
b0004	0.00520738	-0.00482219	0.000826067	0.0063426	-0.00593541	0.0105383	-0.00587635	0.00255628	-0.013095	-0.00390636	-3.93851e-05	0.00411756	0.00788896	-0.00126139	0.0221626	0.00143668	0.000586347	0.00229601	-0.00684953	0.0112729	0.00102792	-0.0115597	0.000523533	0.00500401	0.0214757	0.0315318	0.00671961	0.00654074	0.00991258	-0.0016724	0.0305373	-0.0092561	-0.00307503	0.00869724	0.00548239	-0.01016	0.0014852	-0.0131698	0.00253426	-0.000775878	0.0060264	0.0289827	-0.0032844	-0.00283457	-0.0330997	0.00347755	0.00421342	-0.00994909	0.0154033
b0005	0.00424283	-0.00971383	0.00918841	-0.00816891	-0.0161423	-0.000643915	0.00158897	-0.00161316	-0.000753241	-0.010647	0.0105661	0.0125863	-0.00291091	0.00412926	-0.00839053	0.00308198	0.00454004	0.00853631	0.019152	0.000382818	-0.00367595	-0.000645496	-0.00214627	-0.0111646	0.0133749	0.00200999	0.018527	-0.0105824	0.00453187	0.00342681	0.0218067	0.00881872	0.000704934	-0.00805165	-0.00415992	-0.0113977	0.00611724	0.00157172	0.00316579	-0.00935831	0.00941684	0.024127	-0.0133853	-0.00427613	-0.0117754	0.0111514	-0.00247287	0.000930383	0.0102678
b0006	-0.0017716	0.00631003	-0.00382684	3.66215e-06	-0.00718597	-0.00530838	0.00221298	-0.00342969	-0.0126688	-0.00541453	0.0087519	0.00103365	0.000368464	0.00954316	0.00314186	-0.0071757	-0.000180246	0.000458037	-0.00195547	0.00286662	0.00451132	-0.00693612	-0.00257102	0.00440547	-0.00533183	-0.00471445	5.16943e-05	-0.000821548	0.00435967	0.000347699	0.00417125	0.00217976	-0.000797435	-0.0081855	-0.00775211	-0.00318388	0.00523591	0.00277122	0.00300669	0.0102835	0.000541171	-0.00465459	0.00155453	0.00272539	-0.00251319	0.00262821	0.0172835	-0.00823904	0.00615505
b0007	-0.0217682	-0.00585914	0.00644566	0.00666592	0.00147085	-0.00396071	0.00463474	0.00321427	-0.0134962	-0.000655982	-0.00753168	0.0123697	0.000269735	-0.0106847	0.00177968	0.00511187	0.0179951	-0.000247182	-0.00239228	-0.00524823	-0.00709638	-0.0107662	0.00235098	0.00405301	-0.0199911	-0.00923941	-0.0039757	-0.00618051	-0.00784122	0.00669738	0.00570805	0.00106056	-0.000417403	-0.00963224	-0.00923561	-0.00232235	-0.00157096	0.0099291	-0.00300661	0.00789147	-0.000449274	-0.0053769	-0.0013419	0.0100539	0.0052349	0.00102471	-0.000296929	0.00272606	-0.00433241
b0008	-0.00181329	0.00384965	0.00161885	-0.00957366	-0.0093108	0.00159928	-0.00334583	-1.56598e-05	-0.0159316	-0.00160905	0.00235545	0.000927367	-0.00054847	-0.00442317	-0.00168433	-0.00597886	-0.00178906	0.0039819	0.00999449	-0.0108847	-0.00107518	-0.004694	-0.000547784	0.0118071	0.00248407	0.00691192	-0.00494467	-0.000601015	0.00581328	0.00326693	0.00979974	0.00311935	-0.000981899	0.0122358	-0.000875866	-0.00794069	-0.00133731	-0.00249014	-0.00485159	0.00662239	-0.000265465	0.0104982	0.00280705	-0.0077853	-0.0057611	-0.00269532	-0.0067719	0.00270457	0.0164309
b0009	0.000768137	-0.00702018	0.00125147	-0.00608663	0.00178765	-0.00363348	-0.0024643	0.00262296	-0.0253005	-0.00133273	0.00654982	0.0075775	-0.00604182	0.000341362	0.00558782	0.00729264	0.0154617	0.00135877	-0.00448528	0.00186018	-0.0026848	-0.000198679	0.00560716	0.00195064	0.00255069	-0.000750189	0.00760349	0.00082732	-0.00124001	0.00826516	-0.00437824	0.00193796	0.00380037	0.00393866	-0.000127456	-0.00237677	0.00353966	0.00210982	-0.0172712	-0.00633178	-0.00859073	-0.000984816	0.00212716	0.00769048	-0.00362378	0.0154115	0.000688884	0.00249361	-0.000272951
b0010	0.00365848	0.00473885	-0.0065537	-0.00395749	0.00368042	-0.0103862	-0.00012468	0.00562493	-0.0107417	0.0100388	-0.000160465	0.0130059	0.011073	-0.00873368	-0.0201689	0.0138786	-0.000432001	-0.0122749	0.00483239	-0.0322738	-0.00338276	-0.00634898	-0.00242169	-0.00263111	0.00757937	0.0009793	0.0078691	0.0109201	-0.00654002	-0.0131011	0.0102587	-0.00240784	0.00126338	0.00142046	0.00498878	-0.0105851	0.00460734	-0.0119521	0.00652212	-0.0144614	-0.00803739	0.0115526	0.00533905	0.0104501	0.0119909	0.0001812	-0.011061	0.00341143	0.00696677
b0011	0.0138095	-0.00672621	0.0072578	0.00321969	0.00911086	0.00801234	-0.00596313	0.00344283	0.0122327	-0.00108216	0.00189634	0.0152122	0.00498478	-0.0122174	-0.00335242	-0.00332683	-0.0168176	0.0138705	0.00953645	0.00899697	0.00583104	0.0133818	-0.00361279	-0.0091444	-0.00763918	0.0037039	0.00240398	-0.00381999	-0.000384092	0.0116713	0.00874425	-0.00854799	-0.000736381	0.00887793	0.00375899	-0.00861352	-0.00504016	-0.00187755	0.00362981	-0.0080304	-0.00778889	-1.22673e-05	-0.00522261	-0.0405833	-0.0129568	-0.0131417	0.0077224	0.0177953	0.0116784
b0014	0.0033496	0.00662891	0.00430203	-0.0080759	-0.00835374	-0.001616	-0.00137033	-0.00570794	-0.0272932	-0.0100668	0.00447284	0.00836872	-0.00429994	-0.00505886	0.00402951	0.00684093	0.000990115	0.00744059	-0.014301	-0.000282283	0.00616949	-0.00293809	-0.00693619	0.00905547	-0.00182439	-0.00571874	0.00215741	-0.00232	-0.000600319	0.0113215	0.203656	0.00521289	-0.00673732	-0.00424896	-0.000466042	-0.000213808	-0.00697732	0.00575689	-0.0168103	0.0029619	0.00555196	0.00442347	0.00169127	0.00937123	0.00917418	-0.00388798	0.00282277	0.0058064	-0.0035447
b0015	-0.00161204	0.00620448	0.00498057	0.000183594	-0.0122758	-0.00541605	-0.00239642	-0.00540061	-0.0253913	-0.0031636	0.00178723	0.00695352	0.00121221	-0.0063014	0.000327958	0.00804692	-0.00743809	0.00504071	-0.0174287	0.0145716	0.00715965	0.00916343	-0.00490933	0.00794949	-1.46995e-05	-0.000800961	-0.00235913	-0.00468779	0.00695597	0.0111247	0.149196	0.00849037	-0.00808876	-0.0130383	-0.00186965	-0.0031288	-0.00582831	0.00458876	-0.00906628	0.00625571	0.00233675	-0.00209988	-0.000254506	0.00641491	0.0132302	-0.00447674	0.00914145	-0.0109921	0.0029921
b0016	-0.0204011	-0.00296801	0.000889925	-0.00803002	-0.00571112	-0.00145078	-0.00443982	-0.00552739	-0.0049134	-0.0172461	0.000310956	-0.00128349	0.000689712	0.00279365	-0.00725615	0.0249916	-0.00153236	0.001393	-0.00342095	0.00544729	-0.0014174	-0.00107097	0.0125272	0.0129495	0.000393912	0.000830275	0.00500811	-0.00178298	0.00285478	-0.0111784	0.0420469	-0.00732498	7.2773e-05	0.00147613	0.00142414	-0.00516013	0.00346538	-0.00260559	-0.0081678	0.00518202	0.00982486	-0.00672524	0.00191635	0.00359065	0.00411811	-0.00614505	0.0006817	0.00106704	-0.00173424
b0018	-0.0335872	-0.02757	0.0116301	9.59978e-06	-0.0363354	-0.0113439	0.00626372	0.00172375	-0.00146343	-0.0518022	0.0151485	0.0222407	-0.018929	0.021822	0.0297025	0.00885978	0.00550026	0.0052629	0.00797458	-0.0206313	0.00699585	-0.0301862	0.0217601	-0.0131685	-0.0049467	-0.0213665	-0.00262273	-0.0417348	-0.0640797	0.0133331	-0.0232988	0.0140488	0.0146472	0.0504895	-0.0143967	-0.00859412	-0.00207423	0.00357721	-0.0186516	0.0117214	0.00413322	0.0125152	0.0259095	-0.00598449	0.0106059	-0.0034569	0.044572	-0.0107149	0.00209475
b0019	0.00979304	-0.00189589	0.0222808	0.00374931	-0.00997853	-0.00405121	-0.000986666	-0.00251563	-0.0213353	-0.00632971	-0.00762057	0.00214417	0.0161542	0.0065276	0.0072003	-0.00225598	-0.00504679	0.0061921	-0.000207229	0.0169805	-0.00181078	0.00199759	0.00152726	0.00390996	0.00672744	-0.00616206	-0.00196365	0.0144444	0.00517143	-0.00595872	0.0297935	0.00413722	0.00547626	-0.00657621	-0.00371578	-0.00377013	7.81275e-05	-0.00283027	0.00472441	0.0107299	0.00226354	0.00286705	-0.000575787	0.00600836	-0.00318316	-0.00390174	-0.00690944	0.0532994	-0.00188276
b0020	-0.00112242	0.0114013	0.00936883	-0.0011594	-0.00741975	0.00607356	0.000742568	-0.00516947	-0.0264857	0.00845606	-0.0080848	0.000687514	0.00204941	-0.00630191	0.000235292	0.00207645	-0.00467427	-0.000965548	0.00324389	0.00893141	-0.00278341	-0.00358066	-0.0138303	0.00988448	0.00527995	-0.00154372	-0.00943192	0.00362013	0.0106971	0.00293571	0.0203994	0.0111058	-0.00402804	-0.00728742	-0.00242405	0.00337176	0.00226058	0.000402792	-0.00664337	0.00911798	-0.00190264	-0.011962	0.00252503	0.00801034	-0.00411026	-0.000233137	-0.00602101	0.0301981	0.00145528
b0021	0.00373504	0.0167682	0.00694116	0.00476475	-0.00327459	-0.0174114	-0.0131722	0.00420708	-0.00281984	-0.0123741	-0.011459	-0.0150407	-0.0101173	0.00213884	-0.00242849	-0.0274989	0.03805	-0.00669421	-0.000312175	0.000897232	-0.0202435	-0.0138151	0.0329531	0.0130062	0.0140752	-0.004707	0.0118296	0.0177061	0.00896808	-0.0120807	-0.0203407	0.0124261	-0.00844871	-0.0346981	0.00544805	-0.000764644	-0.00142095	0.00644031	0.00892179	-0.00825305	0.00703859	-0.00174925	-0.017258	-0.00177679	0.0074194	0.00693184	-0.00170802	0.00402866	-0.0222576
b0022	0.016205	0.00946092	0.00310348	0.020933	0.0514284	-0.00114059	0.00289	0.00665309	-0.0151716	0.00746236	-0.0170498	0.0432452	0.00606891	-0.0122224	-0.00872149	-0.0127455	0.0113961	-0.00370451	-0.00116871	-0.00548316	0.00809627	-0.00242027	0.00268953	0.000562779	-0.0170965	-0.00199437	0.019974	-0.0108433	-0.0126714	-0.0130272	-0.00220211	-0.00423059	0.00348057	-0.0100045	-0.00529469	-0.0126004	0.00172018	0.00733187	0.0207707	-0.00806709	0.00362493	0.00717659	0.00504831	0.00841932	-0.0187915	-0.00230995	-0.0024046	-0.0239223	0.0168957
b0023	-0.0176785	0.00215349	-0.00419511	0.0110197	-0.00813882	-0.000706273	-0.00624959	-0.00270785	-0.00673245	-0.00718786	-0.00421777	-0.0116335	-0.00378787	-0.00833588	-0.000785785	1.62098e-05	0.00279321	0.00369751	0.00876737	-0.0143246	-0.00608889	-0.0027678	-0.00799791	-0.0053967	0.00621769	-0.000690857	-0.0113403	4.91447e-05	-0.00679222	-0.00606449	-0.0110182	0.00718846	-0.0108822	0.0156712	0.0012682	-0.00678808	0.000120885	-0.00522281	0.00275528	-0.0054372	0.00901628	0.031612	0.0017794	-0.00555288	-0.0102124	0.00690307	-0.00480333	-0.00431459	0.0188988
b0025	-0.00899668	0.000172552	-0.00262686	0.00081073	-0.00179499	-0.00243757	-0.00434662	4.85819e-05	-0.0176497	0.00247157	0.00287585	-0.00765433	-0.00955228	-0.00590519	0.0070974	0.00134248	0.00124144	0.00477794	0.0024158	-0.000702513	-0.00152722	-0.00812749	-0.010165	-0.00749402	-0.00474644	0.00476233	0.00762347	-0.000370315	-0.00362204	0.000732716	-0.00488486	0.00315136	-0.0058532	-0.000320928	0.000355089	-0.00180218	0.000311993	-0.00514082	0.00788802	0.00645113	0.00110653	0.00012707	-0.000684898	0.00138718	-0.00172749	0.00381168	0.000192431	-0.00376864	0.00735631
b0026	-0.00366744	-0.00476945	-0.00610501	-0.0155982	0.000967948	-0.00230105	-0.00238095	0.00179538	-0.0149735	0.0038914	-0.000416383	-0.0105641	-0.00406163	-0.000961033	-0.000529074	0.00225644	0.00357908	0.00581508	0.00547154	-0.00160125	0.000948366	-0.000558661	-0.00208177	0.00319565	0.00597492	0.00100768	-0.000322652	0.0108284	0.00833453	-0.00524851	-0.000672207	-0.00480463	-0.0037976	-0.00817327	0.000203675	0.00354096	-0.00498096	-0.00220557	0.00522506	0.00205389	-0.00458519	0.0110942	0.00343941	0.00230375	-0.000817774	0.000404847	-0.00193941	-0.00141049	-0.00796022
b0027	-0.0034197	-0.00671671	-0.00330345	-0.0120848	-0.00498575	-0.00619263	-0.0120932	0.00443626	-0.0225258	0.00335343	-0.000374687	-0.00726178	9.20483e-06	-0.0115457	0.00268438	0.00292424	0.00283029	0.000216546	0.0084334	-0.00458319	-0.000225239	-0.00707336	0.000780565	-0.0118246	0.00368222	0.00696098	0.0011639	0.010299	0.00692109	-0.0140527	-0.00744496	0.00271029	-0.00182552	-0.00210255	0.00813165	-0.00154744	-0.00119279	-0.00137511	0.0137748	0.00393608	-0.0062542	0.0206642	-0.00457229	0.0069017	-0.00644675	-0.00304423	0.000643404	-0.000471369	0.00118056
b0028	-0.0161181	-0.00156395	-0.00376461	-0.0115681	0.000276609	-0.00240001	-0.0022387	-0.010076	-0.0216113	0.00632881	-0.00880938	-0.00696346	-0.00576089	-0.00378782	0.000220557	0.000833183	-0.00200672	-0.00633158	0.00173377	-0.00746261	-0.00254993	-0.00394256	-0.00464154	-0.0150228	-0.00141815	0.000919688	-0.00390403	-0.00700978	-0.00370358	0.00735871	0.0100296	-0.000854412	-0.00239404	-0.0146938	-5.03562e-05	0.000250248	0.000516905	0.00226347	0.00946589	0.00348654	-0.00157901	0.01675	0.00661027	-0.00462171	-0.00515437	-0.00171431	-0.0041181	-0.00462305	0.0055226
b0029	-0.00597805	-0.0057663	-0.00231867	-0.014719	-0.0026571	0.00333335	-0.000635033	-0.0113793	-0.0115149	0.0109646	-0.00132431	-0.00135869	-0.00984743	0.00148138	0.0032163	-0.00121412	0.00326459	-0.00653048	-0.000730328	-0.013184	-0.00670464	0.000554518	-0.00206384	-0.00762385	0.00195921	0.00505995	-0.00376711	-0.0027308	0.00682738	-0.00255386	0.0100437	-0.00209099	-9.99082e-05	-0.00695619	-0.000185861	-0.00011684	-0.00468261	-0.00319595	0.00865785	-0.00176955	-0.00460104	0.00868052	0.00138154	-0.000464429	-0.00360706	-0.00267705	0.00228116	-0.00757943	-0.000478467
b0030	0.00641357	-0.00456509	0.00185242	0.0125215	0.00819352	-0.00111369	0.0166186	-0.0046119	-0.0120074	0.00537782	-0.00497946	0.00024019	0.000104519	0.00145322	0.00506339	0.00376083	0.00548899	-0.0234489	-0.0146638	-0.00874519	0.00585111	-0.00152227	0.000786385	-0.00580099	0.00869367	0.0109202	0.00187229	-0.015971	0.0225034	0.0014857	0.0063943	-0.00747417	-0.0104332	0.00043814	-0.0205738	-0.001395	-0.00754548	0.00331165	0.00944644	0.0115226	0.0308049	-0.00622532	0.0110242	0.00453756	0.0122294	0.0425039	-0.0067653	-0.0161243	0.00270338
b0031	-0.005534	-0.0057896	-0.0050102	-0.0122383	0.0234391	0.0203262	-0.00817273	0.0090534	-0.0121917	0.0025986	0.0144153	-0.00914947	-0.0188101	0.00576811	-0.000693184	-0.013272	0.0159927	-0.00265022	-0.0182933	-0.00533874	-0.00671064	0.0161059	0.00312957	0.0110117	0.0159277	-0.00353427	-0.00457866	0.00266741	-0.00454063	-0.00458067	-0.00432441	0.00440191	-0.0109564	0.0121045	-0.00195372	0.000575726	-0.00842469	-0.0162359	0.0256014	0.012233	-0.0117331	0.00142248	0.0105277	0.0202282	0.0194189	-0.02215	0.0123094	-0.0014098	-0.0112675
b0032	0.0100823	0.0051234	-0.00271707	-0.0150256	0.000383805	-0.0127484	-0.0238564	0.00881327	-0.0409893	0.00146416	-0.00430613	0.0111846	-0.016119	-0.00496489	0.0749533	-0.0163856	0.00643375	0.0209009	0.00284625	-0.025848	-0.00463519	-0.00751747	0.0142786	0.00415645	0.00023831	0.0226819	-7.28387e-05	0.00403395	-0.0155399	-0.00076113	0.0157113	0.0119796	-0.00849932	-0.0161148	0.011395	0.00328	0.00642598	0.0143952	0.0115875	0.0350725	-0.00862464	-0.00835493	-0.00793728	-0.00821234	0.00341148	0.0324396	0.0166468	-0.0129239	-0.034345
b0033	0.02656	-0.0024805	-0.00167566	-0.00893204	-0.000286847	-0.00998332	-0.0104595	-0.00100391	-0.0277787	0.00759417	-0.00102423	0.0263552	-0.00896578	-0.0111488	0.0896872	-0.0141728	0.000111792	0.00732533	0.00215771	-0.0274341	0.00812603	-0.00239533	0.0119066	0.0022024	0.00996582	0.0409557	-0.00261009	0.00586294	0.00295071	0.00527253	0.00543796	0.00221744	-0.00167055	-0.0138846	0.00152345	0.00135362	-0.00264916	0.0129821	0.00416052	0.0137329	0.0034548	0.0262512	-0.00297343	-0.00123034	0.00524633	0.00224393	0.0116645	-0.017415	-0.0188223
b0034	-0.00261937	0.0076995	0.00744117	0.0345096	-0.000426507	-0.0234609	-0.0109712	0.00769857	0.00349808	-0.0406776	-0.00116799	0.00475637	0.00332138	-0.00370892	0.0317756	-0.0190208	-0.000921993	-0.0193261	0.0037469	-0.0298521	0.00966244	-0.0271157	0.00292316	0.0227919	0.0166748	-0.0145099	-0.0043251	0.0386885	0.0263863	-0.00596904	0.0139936	0.00118829	-0.00849272	0.00389946	-0.000734082	-0.0226921	-0.0156844	-0.0107434	-0.0340841	-0.0144195	0.00912442	0.00829489	-0.00886673	-0.0165595	-0.0179047	0.00319004	-0.00799878	0.00666033	-0.00202973
b0036	0.01478	-0.00822278	0.006729	0.00876935	-0.00468225	0.0134477	-0.0139379	0.0249201	-0.0304816	-0.00485514	0.0284131	-0.00529508	-0.0116016	-0.000812877	0.00694926	0.0103864	-0.000472539	0.0350554	-0.0152685	0.000310998	0.0121578	-0.0129552	-0.0125614	0.0280114	-0.00924336	0.0132213	0.00597602	0.0079445	0.0128428	0.00507947	-0.00128423	-0.0433148	-0.00335024	0.0222272	0.0064445	-0.00368246	-0.00572213	0.000786425	-0.00906505	-0.0129999	-0.0125134	0.0114775	-0.000753835	-0.00640505	-0.00914827	0.00832863	0.00747259	-0.00492207	0.00237761
b0037	-0.00728947	0.00179437	-0.00172429	0.00939017	0.0156948	-0.00401528	0.00056566	0.0055501	-0.0095033	-0.00279864	0.00470911	-0.00867162	0.0049519	-0.00190345	0.017551	0.00817546	-0.00451859	-0.00166145	0.0102273	-0.00614814	0.000905744	-0.00386729	-0.0107814	0.00532476	0.012837	0.00171594	-0.0116623	-0.00252657	0.0234884	0.0113155	0.00914712	0.0112071	-0.000808217	0.00626263	-0.00790439	-0.00764193	-0.0027693	-0.0099518	0.00238485	-0.00409437	-0.0105543	-0.00827364	0.00522402	0.000146598	0.00335652	-0.00566073	0.00892205	-0.0089983	0.0039581
b0038	-0.00582255	0.00630779	0.00226268	-0.000996953	-0.00638344	0.0113754	-0.00942734	0.00214547	-0.0244338	-0.00351915	-0.00456066	-0.000654795	0.00779973	-0.0030069	0.0134707	0.00194616	-0.00544246	-0.00816279	0.00692265	-0.0125934	-0.00814501	-0.00508402	-0.0090195	0.00626454	-0.00826262	0.0110959	-0.00354285	-0.0123713	0.00517428	0.00109414	0.0111427	-0.0012749	0.013267	-0.0160069	0.00374581	-0.00232933	0.00362529	0.000912382	0.00694643	-0.00392395	0.000135847	0.00360785	0.00166384	-0.00676418	-0.00530775	-0.00935878	-0.00400049	0.00651831	-0.0148983
b0039	-0.00941248	0.00618346	-0.00294905	0.000105535	0.00270378	0.00144327	-0.00199029	0.00341195	-0.00843951	0.00225847	-0.00249512	0.00927936	-0.00206809	-0.00395295	-0.00131959	-0.0122204	-0.012574	0.00819579	0.00370235	4.41889e-05	0.00383341	-0.0169947	-0.00852876	0.00964647	0.020087	-0.00133162	-0.00271017	-0.00141887	-2.52154e-05	0.00357684	-0.00186805	-0.00635568	-0.00193558	-0.00616902	0.000575703	-0.00942101	-0.00421067	-0.0163973	-0.00332101	0.00893271	-0.00418077	0.0022996	0.00755802	0.0121785	-0.00158413	-0.00130472	0.0210139	0.00257226	-0.00489454
b0040	3.61711e-05	-0.00291888	-0.00176362	-0.000507936	0.0031496	0.0150468	-0.00258121	0.00570528	-0.00674426	0.00508983	-0.000419999	-0.0178684	-0.00336235	-0.0142308	0.0112805	0.00298277	-0.0232885	-0.00715553	0.00181855	-0.0102294	0.0101058	-0.00976344	0.009244	-0.00958192	-0.00887177	0.00761054	0.0058451	0.0160647	0.00454598	-0.0134978	-0.0251613	-0.0199861	0.00410413	0.00377101	0.000620563	-0.00822964	0.00282511	0.00483025	-0.0023404	0.00670983	-0.00823128	-0.00249947	-0.000880819	-0.0160496	0.00193491	-0.0188201	0.00229054	-0.0140569	0.00245715
b0041	-0.00637098	0.0245459	0.0323539	-0.00802998	0.00923002	-0.0139105	-0.00621403	-0.00868421	-0.00193735	-0.0150813	0.000253208	-0.020737	-0.0123862	0.00198269	-0.000152461	-0.00649509	0.00519206	0.00775289	-5.08935e-05	0.0074156	-0.0305781	-0.00738745	-0.0032397	-0.0160473	-0.0440578	-0.00770926	0.00361024	0.0282783	-0.016041	-0.0304219	-0.00525916	-0.0241068	-0.00627928	-0.07109	0.00132917	-0.00302902	-0.0103218	0.000505292	0.0162831	-0.0059482	-0.0211394	0.0227051	0.00767716	0.00575418	-0.0344562	0.03189	0.0243751	0.0174818	-0.000964818
b0042	-0.00550507	0.0195034	0.00166457	-0.00311529	0.000759315	-0.00496581	0.0107877	-0.0110759	-0.00626964	-0.00101459	0.0126051	-0.0310508	0.0181279	-0.011396	0.00637126	0.00996469	-0.0246074	0.00770599	0.00844988	0.0131331	0.00588434	-0.00600884	-0.0102938	0.00476918	-0.00153996	0.00364803	-0.00439283	0.0109219	0.00147817	-0.00136789	0.00389781	-0.00136055	-0.00299641	0.00270251	-0.00544489	-0.00551508	0.000679424	0.00790644	-0.000984923	-0.0475757	-0.0144614	0.0111513	0.00703488	-0.00588728	-0.0137162	0.0387366	0.00946503	-0.000211596	0.00562373
b0043	0.0183613	-0.00270942	-0.00424696	-0.000737974	0.00421347	0.0153094	0.0237724	-0.00620602	-0.0390676	0.00711737	-0.000284091	0.00965988	-0.00131399	-0.0138046	0.0135624	-0.0123516	0.00399076	0.00644652	0.0129293	0.00851815	0.0125235	-0.00349174	0.00185046	-0.0133104	-0.0205312	-0.00027768	-0.0166791	0.0256347	-0.0104726	0.00841761	0.00202251	-0.0049084	0.0156667	0.0012849	-0.00455235	0.00932593	0.00452192	-0.00145769	-0.0115643	-0.0173194	-0.0096163	-0.0115814	-0.00487889	-0.00480839	0.00439331	0.0223376	0.00682711	-0.00449747	0.000767122
b0045	0.00748553	0.00659673	-0.0027171	-0.00272473	-0.00543907	-0.00340602	0.00274889	0.0101408	-0.0410673	0.0126174	0.00972781	-0.00208806	-0.00314472	-0.0024277	-0.0055684	-0.00368384	-0.0041758	-0.0159943	-0.000110041	0.0122752	0.00670251	0.0203972	0.0017096	0.000113507	-0.0101315	1.90948e-05	-0.00280492	-0.0171289	0.00683958	0.0191343	0.00268434	0.00641441	-0.00662005	0.00112626	-0.00217354	-0.005984	-0.0106368	-0.00299273	-0.00517627	-0.010132	-0.0308476	-0.0106825	-0.00582418	0.0221698	-0.00711326	0.0197293	-0.00722043	0.0123933	0.00214914
b0046	-0.0127067	-0.0117012	-0.011022	0.00563893	0.0113935	0.00496293	-0.00505984	-0.00589698	0.00383043	0.00752606	0.00362552	-0.00344426	0.00718606	-0.0070239	-0.0104849	-0.00799185	-0.0130711	-0.00675814	0.00744902	-0.00912383	0.00348621	0.00756961	-0.00499874	0.00219644	0.0107717	-0.00821321	-0.00734001	-0.00804157	-0.0081439	-0.00460531	0.0131427	0.0445524	-0.00195504	-0.000620643	0.000236794	-0.0106419	0.00231323	-0.00300478	0.0111268	0.000914699	-0.00814724	-0.000847551	0.00683211	-0.0150991	-0.00576292	-0.00891023	-0.00269469	-0.00777933	0.0317105
b0047	-0.00313451	-0.000355498	-0.00174099	0.00282906	0.00499445	0.00420436	0.00208712	-0.00817902	-0.00144446	0.00976808	-0.00403311	-0.00629473	-0.00337305	-0.00594514	-0.0127727	-0.00139278	-0.00576993	0.00249405	-0.00317545	0.00459487	0.00451256	-0.00242023	0.00505791	0.000316059	-0.00841248	0.000402885	-0.00335964	0.00790188	-0.00180938	0.00343119	0.00128177	0.0159191	-0.000662583	6.2854e-05	-0.000428925	-0.00180396	0.000985506	-0.00151183	-0.00787219	-0.00282245	-0.0095431	-0.00687183	-0.00302698	0.000979975	-0.000224097	-0.000805207	-0.00748569	0.00798758	0.007505
b0048	0.0030825	-0.0127545	-0.00670982	0.00165648	-0.00312127	0.0029671	0.00359829	-0.00666131	-0.00572907	-0.00679943	0.002276	0.0115321	0.00706399	-0.0101837	-0.00986108	0.00184911	0.00450795	0.000982481	0.00447244	-0.0142509	0.00530165	-0.00513426	-0.00207185	-0.0021245	0.0112064	-0.0160538	-0.0105026	-0.00477817	-0.00811309	0.00959666	-0.00581535	0.000781742	-0.000127561	0.00664355	-0.00679424	-0.00852894	-0.0034588	-0.00392512	-0.0060446	-0.00645615	-0.0156441	-0.000643222	0.000191488	-0.0206624	-0.0105737	0.011068	0.00434297	-0.0199135	0.0139265
b0049	-0.00731953	-7.80579e-05	-0.00244643	0.0025773	0.000501479	-0.00919927	0.00662981	-0.00628762	-0.0119005	0.00201858	-0.00299376	0.00276023	0.00518799	0.00267795	0.0108398	0.000699265	-0.00516238	-0.000919996	-0.00107498	-0.00891752	-0.00368408	-0.000457827	0.00236914	-0.00962526	0.00267739	-0.00229714	-0.00241764	-0.00405685	0.00406667	-0.0019648	0.00945425	0.00683601	-0.00738129	-0.00747913	-0.00937948	-0.00113731	-0.00734932	0.00437647	0.00630828	-0.00711227	-0.00351914	-0.000655112	-0.0100056	-0.00398921	-0.00274294	0.000119506	-0.00233331	-0.00103699	0.00539462
b0050	0.00391439	0.00217649	0.00566878	0.000447383	0.00399524	0.00762763	-0.00481347	0.00148925	-0.0110537	-0.0184438	0.00539041	-0.000491914	0.00348766	0.0114475	0.00395381	-0.00997512	-0.00168089	0.00457393	0.00426081	-0.000267163	0.00248904	0.000394194	0.00661178	-0.0114467	0.00992249	-0.0130307	-0.000250891	-0.000278951	-0.00186415	0.00368477	0.00293417	-0.00260487	-0.000625423	-0.00184349	0.000623023	-0.00713525	-0.00709103	0.00238722	-0.00330178	-0.00255928	-0.00153178	0.00365251	-0.00228685	-0.00162093	-0.00454405	-0.00684977	0.000238572	0.00427422	0.00648856
b0051	0.0012993	-0.00257228	-0.00535351	-0.00203944	0.0057416	-0.000799759	-0.000309746	-0.00102805	-0.00884509	-0.0107032	0.00186478	0.00270837	0.00127758	-0.00408413	0.00635676	0.00392289	-0.000327857	0.00836202	0.0026472	0.000135624	0.00237459	-0.00517648	-0.00088429	-0.00712019	-0.00461886	-0.00297503	0.00118215	-0.00211622	0.000442378	0.00381961	-0.000770145	0.0152741	0.00183306	-0.00397161	-0.00121673	-0.00274341	-0.0024183	-0.00377321	0.00577493	-0.00566715	-0.000962912	-0.00153983	-0.00146732	0.0060346	0.00365098	-0.00602236	-0.0136704	0.0025646	0.00607652
b0052	-0.0114411	0.00299076	0.00180113	-0.00163516	0.00668786	-0.00552793	-0.00459236	-0.000639959	-0.00931289	-0.000764262	0.00334757	0.0163781	0.0056276	-0.00340375	0.00160379	0.00195249	-3.69321e-05	0.00604451	0.00398814	-0.00428812	-0.004538	0.0119531	-0.00270102	-0.0106263	-0.00324	-0.00234807	0.00366366	0.000561387	0.00156982	-0.000541191	-0.0131172	0.00390118	0.00129396	-0.00285545	0.00117351	0.000314497	-0.0021004	-0.00084869	0.00823522	-0.0129971	-0.00910317	0.00168153	-0.0133459	0.00663219	-0.0014074	-0.00694532	0.0050346	-0.00525909	0.00402575
b0053	-0.00406587	0.00747337	-5.41286e-05	-0.00490616	-0.00887312	0.00268623	-0.000984728	0.00222652	-0.0161041	-0.00568521	-0.0028786	0.00827964	0.00269392	-0.00229736	-0.00140946	-0.000756738	0.00269397	0.00579654	0.00165001	0.00200493	-0.000595577	-0.00232874	-0.00355645	-0.00522896	-0.00463553	0.00123346	-0.00418412	0.00596012	0.000912234	-0.00501637	-0.00211603	0.00250293	0.000353447	0.00246882	-0.000174139	0.00372189	0.000544559	-0.00320493	-0.00343561	-0.00360571	-0.00312539	0.00391264	-0.00381429	-0.00290117	-0.00789451	-0.00392544	0.000282661	-0.00290592	0.000383907
b0054	-0.00317294	-0.00224131	0.000460651	-0.00477049	-0.0108633	-0.00174862	0.000954134	0.00331691	-0.0155017	-0.00754537	-0.000725647	0.00261311	-0.00111677	-0.0074553	0.00086033	0.000756082	-0.000245841	0.00177032	-0.00123945	0.00492407	-0.000347651	-0.000406908	-0.00446317	-0.00472588	-0.00518519	-0.00187419	-0.00292471	0.0030702	0.00665116	0.000810904	-0.00290357	-0.00284429	-0.00131717	0.00397108	-0.000588093	0.00226922	-0.00129365	0.00289053	-0.000367946	0.00379703	-0.00186735	-0.00432851	-0.00151383	0.00999087	-0.00484273	-0.00649129	-0.000946976	0.000839574	-0.000605151
b0055	0.00213225	-0.00251052	0.0026401	-0.00267279	-0.00226227	9.88147e-05	-0.00206269	-0.00453751	-0.0153245	0.000308939	-0.000593268	0.000656806	0.0053915	-0.00648165	-0.0051583	-0.00445741	-0.00436827	0.002931	-0.010447	-0.00109603	0.00105106	-0.000580412	0.000646566	-0.00267123	-0.00243758	-0.00697662	0.00790282	0.00604821	-0.00266278	0.00811348	0.000506817	0.000384321	-0.00057629	-0.0069451	-0.000117469	0.000172095	0.00106018	-0.00485908	-0.000904284	0.00182	0.000623448	-0.000893676	-0.000120989	0.0025906	-0.010416	0.00290026	-0.00658862	0.0135192	-0.00208431
b0058	-0.0164783	-0.00286795	-0.000978625	-0.00998262	0.00872812	-0.00488433	0.0075289	0.00820686	-0.0153758	-0.00305413	-0.0110523	0.00394332	0.00859543	-0.0113949	-0.00666308	-0.00721498	-0.0120935	-0.00147301	0.0140325	0.00783416	0.0108447	-0.00805478	0.022486	0.0140913	0.00735245	0.0052373	0.00353921	-0.00829134	-0.00942998	0.000176387	0.0124252	0.000704178	0.00387741	-0.00371987	-0.00937948	-0.00899759	-0.00196624	0.010865	0.00849428	-0.00160623	-0.0214344	0.0275198	-0.0170991	0.0103517	-0.000731596	-0.0261436	0.00552116	0.0196205	0.0126252
b0059	-0.0119798	0.0159965	-0.00789754	-0.00671116	0.0145372	0.000805031	0.00340694	0.00257252	-0.0217462	0.00744943	-0.000214433	0.00447863	0.00767073	-0.00489901	0.00399893	0.00382595	-0.00961935	0.00123121	0.0120534	0.00438654	0.00627312	-0.00772786	0.00406856	0.0112364	0.0106326	-0.00128948	0.000176179	-0.010648	-0.00849804	-0.00313481	0.0117881	-0.00449502	0.00604009	-0.0037175	-0.00688833	-0.00512576	-0.00189905	0.00892558	0.00818888	-0.00235683	-0.0203899	0.0260613	-0.0124472	0.00713306	-0.00337341	-0.0139492	-0.00634498	0.00991048	0.000595327
b0060	0.00272164	0.000917558	-0.0031481	0.00815707	0.00397984	-0.00564311	-0.00175316	0.00513404	-0.00875951	-0.000303417	0.0113363	0.000121549	-0.00671424	0.00902879	0.00570461	0.00054362	-0.00630008	-0.00529719	-0.00208092	0.0892381	0.00457086	0.00511495	-0.00486072	-0.00127238	0.00949524	0.00151007	-0.000341172	0.00170738	0.0160918	0.00108159	0.00713073	-0.00126581	-0.00270213	-0.00158794	-0.000937282	-0.00284795	-0.000147457	0.000246676	-0.00658917	-0.00408928	0.00177292	-0.00277802	-0.00275321	-0.0130997	0.0011669	-0.00716508	-0.0064304	-0.00149289	0.00474694
b0061	0.0122057	0.0163352	-0.0174824	0.000478044	0.00492892	0.0177216	-0.00318909	-0.00587804	0.00886337	0.0142425	-0.116159	-0.0151	0.029628	-0.00622362	0.00662013	0.0174541	0.0114697	0.02216	-0.00817373	0.00722483	0.03937	-0.00350277	0.00923277	-0.0060023	0.0350742	-0.00452414	0.0122664	-0.000660646	0.016553	0.017229	-0.00797547	-0.00892989	-0.000265732	-0.00976704	-0.000573743	-0.00813252	0.00309842	0.000257567	0.00445814	0.00716205	-0.031902	-0.00676715	0.00588456	0.0140133	-0.066345	-0.00201874	0.00650999	0.00140078	0.02819
b0062	-0.00711926	-0.00757567	-0.000924666	0.00568142	-0.0198212	0.00683083	-0.0019037	-0.00196557	0.000394741	-0.0119851	-0.24063	0.00500792	-0.00332036	0.0279177	0.00652008	0.0476703	0.0102042	-0.00975055	0.00380747	0.00513519	0.0220687	-0.00419953	0.0125647	-0.00485206	0.00317848	-0.00795709	-0.000465808	-0.0103175	0.00491433	-0.0048126	-0.0178306	-0.00688653	-0.0040784	-0.0173792	-0.00694503	-0.00856857	-0.00533602	0.00333547	0.00747644	0.00332594	-0.00850438	-0.0114102	-0.0046032	0.00717205	-0.0813894	0.0224355	0.00430186	-0.0141282	0.0263786
b0063	0.0144912	-0.00667534	0.0122965	0.00535926	-0.0127188	0.00715995	-0.0016488	0.0045237	-0.00795588	-0.0193088	-0.187801	-0.0075372	0.00124946	0.0206725	0.00430356	0.0405172	0.00265168	0.00577613	-0.000480736	0.0075859	0.0129509	-0.00209699	0.00337859	0.00352124	-0.00438155	-0.0124711	0.00430802	0.0127578	-0.0043667	0.000157754	-0.0125777	-0.0116978	-0.00175146	-0.0313469	-0.000253875	-0.0183521	0.000382933	0.00589355	0.0121744	0.00595055	-0.0113327	-0.0057057	-0.00817344	0.00493583	-0.0695799	0.0249504	-0.00685437	-0.022201	0.0463921
b0064	0.000623564	0.0114384	0.00490328	-0.0031859	-1.00305e-06	-0.00341726	-0.00339195	-0.000753075	0.00789372	-0.00431795	0.0175911	0.00289795	-0.00527506	0.00283025	-0.00678658	-0.0136157	-0.00185614	0.00119122	-0.00430754	-0.00152553	0.00804005	0.00849346	0.00677481	-0.00433204	-0.000281927	0.0142252	-0.000676794	-0.00164892	-0.000551513	0.00111899	0.0104048	-0.0155082	0.00397626	-0.00879497	0.000519187	-0.00681404	-0.00159934	-0.0109021	-0.00510701	0.00780261	-0.00676423	-0.00812691	-0.00907968	0.00773604	-0.0196163	0.038975	0.00381405	0.0070885	-0.00308733
b0065	-0.00153424	0.000970476	0.0103985	0.00465867	-0.00594111	0.00489324	0.00203656	0.00618315	-0.00127883	-0.0100543	0.00406894	0.00110702	0.0114115	-7.0084e-05	0.0133619	0.0121425	-0.000876193	0.0121211	0.0104749	-0.00496884	-0.0024168	0.0338117	0.00109214	-0.0156357	-0.010229	0.00335488	0.00653414	0.00887128	0.00385484	0.00187787	0.00438822	-0.00530577	-0.0010523	0.00962281	-0.00599898	-0.0086204	-0.00278178	0.0180757	-0.00446389	0.0126219	-0.0124875	0.00285545	2.58356e-05	-0.00940669	0.00344689	0.024097	-0.00289279	-0.0018064	0.0228352
b0066	-0.0193082	0.00125502	-0.0120476	-3.31776e-05	0.00483846	-0.00993407	0.00172835	-0.0085161	-0.00180029	0.00729123	-0.00398688	-0.0247751	0.0109719	0.0870725	-0.0120572	-0.00040887	-0.005465	0.0273488	-0.00290697	-0.00158688	0.0139892	-0.00637729	0.000577328	-0.00580475	0.0115341	0.0109005	-0.00739959	0.00822672	0.00354158	-0.00336017	-0.00574877	-0.0158183	0.00496614	-0.0185441	-0.00307929	-0.000417924	-0.00583487	-0.00331489	-0.00818154	-0.0137557	-0.0116354	0.00359001	-0.00944484	0.000780279	0.00827444	0.00345379	0.0126625	-0.00171001	-0.00573986
b0067	-0.00697938	-0.00127519	-0.00737065	0.00431193	0.00434676	-0.00974422	-0.00132815	-0.00610242	-0.00880391	0.00800745	8.72922e-05	-0.0169917	0.000987577	0.121347	0.00343378	0.00601714	-0.00435574	0.029051	0.00226586	0.00603761	0.0135218	0.013104	-0.00143212	-0.00484568	-0.00523866	0.00186216	-0.0041722	-0.00967578	0.00935442	-0.00324859	-0.00152638	0.0126016	0.0068994	0.00599333	0.000155171	0.005914	-0.0057578	0.00207258	0.000843927	0.0110498	-0.00797077	0.000139299	-0.00376652	0.00771552	-0.00325549	0.0052775	0.00196569	0.0123654	-0.00538912
b0068	0.00116062	-0.00430262	-0.00417535	-0.00350351	-0.0041861	-0.00570492	-0.000347229	-0.00256063	-0.00760907	-0.00081342	-0.0112284	-0.0155453	-0.00361308	0.133508	-0.00537967	0.00320612	-0.00590014	0.0181246	-5.30019e-05	-0.0051095	0.0105748	-0.0023609	0.00676372	-0.000908197	-0.00770801	-0.00730846	0.000885511	0.00416984	0.00442573	0.0117791	0.00869716	0.00176424	-0.00138442	0.00850354	-0.00115749	0.00306749	-0.00710051	0.00436398	-6.7177e-05	0.0186728	-0.00946944	-0.000775464	-0.00101333	-0.000809452	0.00632607	0.000112496	0.0127558	0.00441361	0.00346168
b0069	-0.0100565	0.00595267	-0.00216074	0.00325272	-0.00569324	-0.00488706	-0.00297171	-0.00277716	-6.08277e-05	0.00697247	-0.00595042	-0.0112918	0.0147168	-0.00290465	0.00195744	0.00352846	-0.00589933	-0.00280852	-0.00012567	-0.0275853	0.00562913	-0.0205727	-0.00142755	-0.00539969	0.00241535	-0.0071843	8.26891e-05	-0.0091109	-0.0110322	-0.000773235	0.016252	-0.0147512	0.00301976	0.00450595	0.000974534	-0.00417817	0.000231886	-0.00345548	-0.00497942	-0.00674221	-0.000928694	0.0128476	-0.00373144	0.00431102	0.000239215	-0.00600455	0.00943297	-0.00494321	-0.00126136
b0070	-0.00285064	-0.00157674	-0.00268748	-0.00437956	0.000435933	-0.00557743	0.00666353	-0.00797174	-0.017591	0.0102873	0.00231786	-0.00492299	0.000410985	0.005552	-0.00112973	0.00158706	-0.00426315	-0.00275138	-0.00932861	-0.0164636	0.00840961	0.00457091	-0.0124513	-0.0154258	0.00256835	-0.00464264	0.00553418	0.00435619	0.0015472	0.0202867	-0.0074333	-0.00804098	0.00673094	-0.0124095	-0.00733206	-0.000197298	0.00193974	0.000480834	-0.0026434	0.00347704	0.0144373	-0.00416082	0.00176402	0.0164852	0.00701627	-0.00580028	0.00920609	-0.0175205	0.00921419
b0071	-0.0149538	9.64895e-05	-0.000684218	0.0676947	-0.00445482	-0.0065642	-0.00426184	0.00259633	-0.0279754	0.0275868	-0.0082421	0.00053136	-0.014676	0.0181968	0.00921044	0.00505236	-0.0078438	-0.000229353	0.0055662	-0.00510617	0.00680102	-0.00964312	-0.00276497	-0.0043629	0.00571053	-0.0119694	-0.0100304	-0.00978586	-0.00986647	0.00511025	0.0195301	-0.00143388	0.00594322	-0.00814862	0.0044306	-0.00445011	0.00432944	-0.0180081	0.013128	0.0119762	-0.0115455	0.00273556	0.00299674	0.013127	-0.00390387	-0.0115228	0.0137946	-0.00167671	-0.00625605
b0072	-0.02875	0.00143273	0.000206019	0.063993	-0.00660966	-0.00253353	-0.00629665	0.00507255	-0.0286064	0.0317757	-0.0101599	0.00539246	-0.0138262	0.0171789	0.00681421	0.0107208	-0.00169601	0.0160278	-0.00134655	-0.000664949	0.00149555	-0.00803604	-0.00233936	-0.0086695	0.0104337	-0.00895281	-0.00912496	-0.00760759	-0.00518202	0.00550571	0.0167732	0.00356106	0.0045335	-0.0214478	0.00668223	0.00306461	0.00141628	-0.0196441	0.0131065	0.00556275	-0.0137977	0.00416124	0.00332041	0.0170505	-0.00751702	-0.0193398	0.00855782	-0.00309932	-0.010657
b0073	-0.0259403	0.00170533	0.000484425	0.0645112	-0.010052	-0.00483755	-0.006238	0.00460632	-0.022954	0.0271652	-0.00380367	-0.00160158	-0.0146435	0.0122546	0.00418711	0.00864721	-0.00572691	0.0122429	0.00360825	0.00164928	0.00512827	-0.0055069	-0.00222591	-0.00192602	0.014992	-0.00291803	-0.00860347	-0.00359187	0.00141187	-0.00264238	0.00977824	0.0114747	0.00666362	-0.0146489	0.00756971	0.00131479	0.00076854	-0.019736	0.00548859	0.00311228	-0.0124478	0.00211434	0.00234844	0.0154647	-0.00959896	-0.0155099	0.0127802	-0.000251469	-0.0112382
b0074	-0.0241498	0.00150729	0.00175329	0.0611908	-0.0109739	0.00634113	-0.00505488	0.00481035	-0.0170456	0.021618	-0.00550175	-0.00414389	-0.0103167	0.0161083	0.00921914	0.0152025	-0.00917272	0.00939694	0.00567738	0.00373711	0.00576595	0.00174517	0.00314042	0.000167209	0.0128293	0.00208567	-0.00727062	0.00446869	0.00786133	-0.00504491	0.00371151	0.0154624	0.000605326	-0.0111411	0.00679195	0.00509731	-0.0027377	-0.0180959	-0.0107824	0.00683834	-0.0141272	-0.0145159	0.00803719	0.0160012	-0.00961408	-0.00283096	0.0102544	-0.00117222	-0.0116265
b0076	-0.0232786	0.0157296	0.0241683	-0.0247724	-0.00492252	0.000594553	-0.00753129	0.0115979	-0.0185595	-0.0313691	0.0169665	0.0197177	-0.00471221	0.00395482	0.00138602	0.0277682	-0.0113323	0.0104371	-0.0119963	-0.00727375	-0.0113622	-0.00174127	-0.0177149	0.00246484	-0.00514969	0.0172053	0.0178304	0.00979552	0.00167338	0.0180686	-0.0137345	0.00290282	0.00760926	-0.00633611	0.00344386	-0.00127805	-0.00159601	0.0110926	0.000636115	-0.00673432	0.0014324	-0.0309734	-0.0178276	0.00415569	0.00479012	-0.00676744	0.00517859	0.0179799	-0.0121697
b0077	0.00309182	0.0031493	-0.00309693	0.100463	-0.0122922	-0.00168057	-0.000612572	-0.000605323	-0.0172864	-0.0016976	0.00523546	0.0026085	0.000951417	0.00221256	0.00437396	0.00326762	0.00668586	0.00687487	0.00124652	-0.00474152	-0.00173486	-0.00238685	-0.00591352	-0.00334545	-0.0114463	-0.00262454	0.00310921	0.00650732	0.00698559	0.000939419	0.01665	-0.00480455	0.00297926	0.0011191	-0.00260227	0.00166754	0.000797621	-0.00439114	-0.00119554	0.00338835	0.00272755	-0.0209435	0.00369822	0.0136325	-0.00153614	-0.0110519	0.0110588	0.0119309	-0.00255689
b0078	0.00288286	0.00349434	0.000172089	0.101829	-0.012931	7.48159e-05	-0.00754293	-0.00877729	-0.0154456	0.00469551	0.00533306	0.00622255	0.000231825	0.00615888	0.00506669	0.00268694	0.00475518	0.00743617	0.006332	0.0101781	0.00235937	0.0105848	-0.0111364	-0.00351887	-0.00320345	-0.0105413	0.00381726	0.00518909	0.0142604	-0.0031136	0.016561	-0.00976212	0.00742867	0.0082919	0.00386846	0.00082479	0.000482856	-0.00481608	-0.0020624	-0.00337872	0.00616129	-0.0178488	-0.00690925	0.0221027	-0.00444666	-0.0109014	0.012984	0.0109885	-0.00616617
b0080	0.00515721	-0.00145231	-0.0213721	-0.0109243	-0.0392588	-0.00735297	0.0209816	0.00217131	-0.00452133	0.0556153	-0.00333179	0.0147536	-0.0353762	-0.000301784	-0.00404126	-0.0469397	0.0135183	-0.0124773	-0.00917689	-0.0176125	0.0183115	0.0794654	-0.0278268	-0.0749561	-0.0647901	0.000950665	-0.263021	-0.00028254	-0.00108245	-0.0208012	-0.00386119	-0.0252525	-0.00764444	-0.00768895	-0.00519302	-0.00942376	0.013119	0.0112538	0.0704466	-0.00019915	0.0124196	-0.00800688	0.0173474	-0.00372618	-0.00952582	0.0544149	-0.0265465	0.0322938	0.0157283
b0081	-0.0207111	0.00860238	0.00117092	-0.00233511	-0.00881469	-0.00612581	-0.0040514	-0.0024724	-0.014279	-0.00168801	0.0131892	0.00208605	-0.0047241	-0.00531941	0.00791456	-0.00225468	0.00188629	-0.0136418	-0.00916941	-0.0113824	0.00819508	0.0204355	0.00798733	-0.00548609	0.0167534	0.00674624	-0.0015266	-0.0134933	-7.87728e-05	-0.0103071	0.00672631	-0.00666498	-0.00662302	-0.00347018	-0.00287071	-0.00572763	-0.000726893	0.00311041	0.00195201	0.000805703	-0.00234428	-0.0047013	-0.00508229	-0.00145947	-0.0118342	0.0052179	-0.00376866	-0.00601766	-0.000592279
b0082	-0.00600536	0.00344177	0.00201467	0.00344667	-0.0174196	-0.0029274	-0.00285151	-0.00330509	-0.0102949	0.00287436	0.0169841	0.00114751	0.00165449	-0.000464874	0.00660657	-0.00118046	0.000908153	-0.00333891	-0.00564206	-0.0169267	-0.00245059	-0.00475614	0.00984269	-0.00343891	0.00662109	0.00238675	-0.00640819	0.00185773	-0.000128386	-0.0110392	0.00339838	-0.0060797	-0.000926007	-0.00918059	-0.000870807	-0.00539831	-0.00159119	0.000891982	0.00624541	-0.000225318	-0.00168849	-0.0061457	-0.00323397	-0.00241285	-0.00611713	-0.00343055	-0.00607342	0.00439996	0.00652189
b0083	-0.0169902	-0.00954233	0.00696381	-0.00658296	-0.00488746	0.00195313	0.00455755	-0.00372154	-0.00740427	-0.00331077	0.017017	0.0097776	-0.000821786	-0.0115185	0.00523762	0.00357862	0.000574509	-0.0105067	-0.00444626	0.00688878	-0.00443926	-0.000421741	-8.90222e-06	-0.0061986	0.0175926	-0.00472892	0.00382942	-0.00380751	0.00457007	-0.0045358	0.00147669	-0.00255935	-0.00069722	-0.000574359	-0.00686038	-0.00644798	-0.0021979	-0.00162445	0.00709886	0.00975713	-0.00411129	-0.0160643	-0.00761114	0.0127464	-0.00859492	-0.00204071	-0.00479588	0.011249	0.00826966
b0084	-0.0205012	0.0128756	0.0130733	0.00155253	-0.0154721	-0.00490366	-0.000627076	-0.00131143	-0.0140711	0.0065424	0.00760429	0.00585268	0.000602756	-0.0168932	-9.8838e-05	0.00313464	-0.00731907	0.00557022	-0.00949136	-0.00334829	-0.00118611	0.00707379	0.018088	0.00474699	0.00700433	0.00699054	-0.00736056	-0.000699226	0.0101225	-0.0114375	-0.00096105	0.000302677	-0.00247986	0.00382357	-0.00153797	-0.00721959	-0.00633677	-0.00153168	-0.00304812	0.000978823	-0.00328249	-0.0152921	-0.00658388	0.0112056	0.000371216	-0.0104915	0.00669693	0.00299083	0.00673311
b0085	-0.00665933	0.00174992	-0.00553315	0.00143181	-0.00182211	-0.00227225	-0.00301194	0.00013645	-0.0175718	0.00854168	0.0112808	0.00331343	0.00651942	-0.00861435	0.0012793	0.000467046	0.00113252	-0.00260482	-0.00814122	-0.0124375	-0.00120205	0.0132611	-0.00170988	-0.00125371	0.00437919	0.000930001	-0.00189335	-0.00743859	0.00442592	-0.000149949	-0.00203457	0.000658029	-4.50718e-05	-0.00727985	-0.00210792	-0.00686379	-0.00148225	-0.000204438	0.0164415	-0.0025124	-0.00587767	-0.00168122	0.00229858	0.00094202	-0.00478589	-1.40067e-05	-0.00801537	-0.00256506	0.006995
b0086	-0.00325626	0.0095181	-0.00367085	0.00207167	2.45286e-06	-0.00697254	-0.00657359	0.00239862	-0.0192461	0.00774467	0.0105609	0.00100654	0.00680045	-0.00408414	0.00015678	5.17635e-05	0.00286878	-0.00603895	-0.00263392	-0.00787003	0.00246409	0.0126979	0.00648277	-0.00616382	0.00380668	-0.000565731	-0.00390978	-0.00201809	-8.55252e-05	-0.00786501	-0.00447122	-0.00697064	0.00289442	0.00159637	0.000470714	-0.00745062	-0.000782983	0.00305257	0.013308	-0.00264642	-0.00756159	0.00101612	-0.00301388	0.00629783	-0.00460487	-0.00369826	0.00123244	-0.0051826	0.00281591
b0087	-0.0158732	0.00399488	-0.00648669	0.00410371	-0.00649644	-0.00346051	-0.000565816	0.0010575	-0.0194266	0.00793742	0.0117558	0.00330221	0.00959966	-0.00617548	0.00806752	0.0035229	0.00328397	-0.00722161	-0.00886699	-0.00782546	0.00259265	0.00162081	0.0019865	-0.00662892	-0.00235706	-0.00253738	-0.00452894	0.000793402	-0.00256332	-0.011561	-0.00134797	-0.00338926	0.0013675	-0.00145839	0.000208729	-0.00523831	0.00368247	-0.000851261	0.0131055	0.00173404	-0.00282647	0.00859909	-0.00190965	0.00575545	-0.00768591	-0.00690445	-0.00483648	0.00168173	0.000449354
b0088	-0.0124409	0.000963329	-0.00899716	0.00550138	0.00236324	0.00247751	-0.00102448	-0.000931899	-0.0136625	0.0070849	0.011556	0.000435408	0.00420589	-0.00264933	0.00451729	-0.00517918	0.00422525	-0.00508733	-0.00914266	-0.0112602	0.000268934	0.00749762	0.00394259	-0.00283169	0.00698775	-0.00270411	-0.0020743	0.00185517	0.00555677	-0.00534179	-0.00234432	-0.0119675	0.000688373	-0.00204916	-0.00143379	-0.00752133	-0.00181317	0.00282213	0.0136417	-0.00287621	-0.00527601	0.00829379	-0.00573731	0.00470774	-0.00224092	6.81099e-05	-0.0139306	0.00173146	0.00443582
b0089	-0.0143236	-0.00036482	0.000797869	0.000101353	0.00233692	0.00412439	0.00102481	-0.00493647	-0.0217501	0.00163042	0.00954687	0.00756744	0.0061053	-0.00400395	0.00387047	-0.00286219	-5.5418e-05	-0.00362137	-0.00467488	0.00217097	-0.000715524	0.00707683	0.00539637	-0.0110855	0.00497042	-0.00406988	-0.000138446	-0.000433821	0.000221945	-0.00768126	-0.00432667	-0.0140551	0.00129176	0.0052302	-0.00203661	-0.00319222	-0.00282669	0.0024641	0.00663875	0.00561443	-0.00130907	-0.00255025	-0.00426061	0.0111766	-0.00702975	0.000395833	-0.00650612	0.00448377	-0.00267131
b0090	-0.0128845	-0.00339897	-0.00411387	0.0063056	0.00346463	0.00523115	-0.00130955	-0.00137056	-0.00585459	0.0088458	0.00583009	0.0092863	-0.00180011	-0.007835	0.00889875	-0.000644752	0.00128794	-0.000167491	-0.0051126	-0.00220999	0.00260044	0.00374342	-0.00187313	-0.000817999	0.00557965	0.000914191	-0.00090043	-0.00255237	0.00544217	-0.00227104	-0.00201001	-0.0101771	0.00400503	0.000562009	-0.00331231	-0.00604226	-0.000800924	0.00255641	0.00302408	-0.000386795	-0.00305432	0.00391637	-0.00402892	0.000758536	-0.0111165	-0.00321511	-0.0150976	0.00469507	0.00282813
b0091	-0.00733075	-0.00128392	-0.00696253	0.00291793	0.00403613	0.00679528	0.00166838	-0.00304071	-0.0105761	0.00950867	0.0133843	0.00422511	0.00198576	-0.00687804	0.00878537	-0.00309158	0.0034463	-0.00176208	-0.00391096	-0.00448355	0.00644654	-0.00684989	0.0103465	-0.00650772	0.0017076	0.00674188	-0.00107245	-0.00755567	0.000415197	-0.00561874	0.0041103	-0.0111219	0.00238114	-0.00165274	-0.00412192	-0.00488848	0.00158552	0.000240904	0.00696148	-0.00298661	-0.00495889	0.00383531	-0.0102695	0.0036929	0.000960013	-0.00519123	-0.0122962	0.00492907	0.0049171
b0092	-0.0134421	-0.00329019	-0.00956466	0.0017581	0.00370412	0.00753424	-0.00223186	-0.00173491	-0.0050707	0.00621547	0.0144513	-0.0037058	0.00353525	-0.00419415	0.00810211	0.000129598	0.00676081	0.00115475	-0.000165865	0.00144526	-7.362e-05	-0.0093583	0.00233235	-0.00694754	0.00788814	-0.00181278	0.00228298	0.0019719	0.000951317	-0.0049129	0.00558305	-0.0170748	-0.0019601	0.00142125	-0.000743012	-0.00508044	0.00341638	0.00310358	0.00350649	-0.000457563	-0.00135694	0.0041657	-0.00389194	0.000447895	-0.00307499	6.95501e-05	-0.00702503	-0.00334987	-0.00221191
b0093	-0.0150233	0.000390369	-0.00663545	0.00870402	0.0111549	0.00435713	0.00578818	-0.00431913	-0.00974868	0.00602453	0.00731478	0.00168921	0.00394967	-0.0138897	0.00285736	0.00746881	0.0041264	-0.00178671	0.000993358	0.00335807	0.00236834	0.00225418	-0.00270149	-0.00555934	0.0103926	-0.0023637	-0.00244037	0.00499095	0.00712491	-0.00291629	0.00222552	-0.00652	-0.00314597	-0.0021637	-0.00577148	-0.00815414	-0.00274235	0.00403814	0.000549879	-0.00681288	-0.00761209	-0.00325764	0.00279552	-0.00346829	-0.00589557	0.00434946	-0.020384	-0.00704089	0.00298187
b0094	-0.0104479	0.00312497	-0.00615597	0.00314655	0.00230964	0.00166154	0.00271332	0.00259517	-0.0120018	0.0076723	0.00851163	0.00566158	-0.00208125	-0.0069217	0.00403352	0.00497946	0.00420532	0.000697616	-0.000489247	0.00107086	0.00251675	0.041066	-0.000143454	-0.00986501	-0.00103568	0.0012706	0.000201078	-0.00066645	0.0121228	-0.0022829	-0.000663722	-0.0063194	0.00136192	0.0024289	-0.00377829	-0.00192311	-0.00523367	0.00122373	0.00132352	-0.00819901	-0.00222985	-0.0007652	0.000235565	-0.000443316	-0.0033206	-0.000694358	-0.0117282	0.00185065	-0.00208325
b0095	-0.0024936	0.000568189	-0.000112573	0.00479029	0.00226638	0.00642254	0.00209746	-0.000765644	-0.0131879	0.0052218	0.00254462	0.0027235	-0.00410372	0.00543991	-0.00117284	0.000754605	0.00333864	0.000600548	0.00300996	-0.00963711	0.000759892	0.0201709	0.00746338	-0.00357068	0.00283812	-0.00278589	-0.000308428	0.005311	0.00239533	-0.0018883	0.000118618	-0.00867621	0.00380751	0.00590572	-0.00241061	-0.00720496	-0.00236832	0.00272434	0.00310861	-0.00220724	-0.00406606	0.00303319	0.00246195	0.00244672	0.00140582	-0.00246155	-0.00582187	-0.00181011	0.00082156
b0096	0.00773362	-0.00715583	0.00121546	-0.00343055	-0.0003424	0.00268797	0.00309369	-0.000790652	-0.00388011	-0.000977432	0.00856813	0.0050544	-0.00819118	0.00351936	-0.00551238	0.000438371	-1.90661e-05	0.00252363	-0.00409924	0.00404626	-0.00108082	0.00144134	0.00260059	-0.00336022	0.00278142	0.0003731	-0.00392434	0.00157468	0.00354246	-0.0013911	0.00534862	-0.0109576	0.00307662	-0.00265067	-0.00290932	-0.00593491	-0.00146175	-0.00634249	0.00444224	-0.000629974	-0.00109862	0.00861939	-0.00552594	0.0211205	-0.00228273	0.00345797	0.00311421	0.00444365	0.00975549
b0097	-0.00987195	-0.00129879	0.0040231	0.00468788	0.00592158	-0.00230551	-0.00199918	-0.000925221	-0.00131575	0.0017262	-0.00231676	0.00115372	0.00261579	0.000941937	-0.00264639	0.0108061	-0.000957439	-0.00508091	-0.00776528	0.0185581	-0.00584623	-0.00511904	-0.00784788	-0.00862591	0.000305947	-0.00325193	-0.00233481	-0.00564519	0.00414486	0.00865871	-0.0135696	0.00564304	-0.00354832	-0.00232645	-0.00109162	0.00236568	-0.000705823	0.00203151	-0.00853993	-0.00257428	-0.00446652	-0.00245532	0.00407093	0.000947372	-0.00343806	0.0048104	-0.0103774	-0.0152892	0.0069081
b0098	-0.010058	-0.000278189	0.00155676	-0.000253566	0.00335162	0.00840435	-0.00159859	0.00406638	-0.0115391	-0.00420822	-0.0166657	0.00272602	0.000580184	-0.00862653	-0.00263263	0.00365606	-0.000173099	0.00411124	0.00502131	0.00691005	0.000330874	0.00329024	0.00667125	-0.00613793	-0.0163575	0.00481151	-0.00645599	0.000826619	0.000355782	1.57419e-05	0.000568193	-0.00630453	-0.002217	0.00628579	0.00101036	0.00663249	0.00727258	-0.00370576	-0.00551903	-0.00687201	0.000309248	0.011062	0.00218666	0.00729407	-0.000458411	-0.00572645	-0.0118839	-0.0069081	0.00334087
b0099	-0.0119516	-0.00475745	0.0156056	0.0154036	0.00443864	0.0155187	0.0377272	0.000691065	-0.00804204	0.00299181	-0.0156167	0.033747	0.00755543	-0.00475665	-0.000224011	-0.00578891	-0.00434372	-0.00844601	-0.0161106	-0.000528735	0.00671844	0.0303297	-0.00217437	0.0320106	0.0274925	0.0105804	-0.024376	-0.022933	-0.0219224	-0.00329175	-0.00946492	0.0406672	0.00172838	-0.0234849	-0.0304021	-0.00254477	0.00430633	0.00762693	-0.0143707	-0.0228735	0.00161012	0.0117522	0.00827095	-0.000628533	0.0132787	-0.017241	0.00916256	0.000657361	0.00376331
b0101	0.00432465	-0.00198707	0.00646387	-0.00225222	0.00639649	-0.00145634	-0.000550413	-0.000152434	-0.00738815	-0.0107808	-0.000282682	0.0145494	0.0017822	-0.00478076	0.000528547	-0.000505671	0.00129764	-0.012751	0.00270175	0.00983631	0.00953982	-0.00300885	0.00272839	-0.000739018	-0.0151751	-0.00675468	-0.00731025	0.0500948	-0.000200776	0.00639577	-0.00094216	-0.00243452	0.00652079	0.00750092	-0.0019522	0.0113555	-0.00525576	-0.000654906	-0.00685357	-0.010582	0.0150051	-0.00958662	-0.0266257	-0.0127873	-0.00520272	-0.0430454	0.00623617	0.00997358	-0.0209531
b0102	-0.00250784	0.00694818	0.00280909	-0.00129183	-0.00300202	-0.00186575	-0.000159281	0.000313866	-0.0123108	0.0085346	0.00253593	-0.0102546	-0.00436277	0.00569614	0.00769545	-0.000105874	-0.00470968	-0.0082957	0.0039383	0.0119634	0.00198202	-0.0120597	-0.00466086	0.00306292	0.00305015	-0.00654683	0.000742627	0.00170016	-0.00279093	-0.00469034	0.00763093	0.012514	-0.0024179	-0.00889928	-0.00463371	3.0075e-05	0.00154855	-0.00470289	0.00753351	0.00827281	-0.0062168	-0.00234572	-0.0107739	-0.00115177	-0.00161364	-0.0117727	0.00745737	-0.00796382	0.00302369
b0103	0.000377954	0.00518122	-0.00351378	0.00567441	-0.0129882	-0.00977069	-0.000247274	-0.00543209	-0.0229358	-0.0025589	0.00195128	-0.00275739	-0.00708104	0.0032176	-0.00546325	0.00260693	0.007801	-0.00332785	-0.00695083	0.00434869	-0.00345976	-0.0111168	-0.0139226	0.00132654	-0.000561616	0.00697448	-0.00983093	0.00147398	-0.00824133	-0.00315971	-0.00750585	0.00314218	-0.00180273	-0.00554346	-0.00680944	-0.000101738	-0.00240898	-0.0058087	0.00216205	-0.00974714	0.00472649	-0.0151321	-0.0116629	-0.0204304	-0.000836915	-0.00522337	0.00601887	-0.00146581	0.00963355
b0104	-0.030022	0.00855533	-0.00847927	0.00680156	0.00275552	-0.00255456	0.00629446	0.0118051	-0.00291471	0.0097324	0.000295251	0.00464465	-0.00708906	-0.016245	0.006803	0.00790292	-0.00218338	0.020797	0.00095456	-0.00584642	0.000708816	-0.00240189	0.00491391	0.00810025	-0.00153776	0.00529432	0.00325363	-0.00911917	0.00505297	0.0108941	0.0144557	0.0163027	0.00481774	0.00245161	-0.00801942	-0.00605638	-0.00865173	-0.0106957	0.0238831	8.02048e-05	9.21448e-06	0.00251895	0.00231614	-0.00798344	-0.00497155	0.00195511	0.00113525	0.0122242	0.00191147
b0106	-0.00332478	-0.0189261	-0.0208013	-0.000679249	-0.000376879	-0.00113562	0.00508555	0.00668376	-0.00148586	0.00271449	-0.00938575	0.00544619	0.00185857	-0.00190754	0.000966086	-0.00757008	0.00251428	0.00556848	0.000194912	-0.00505752	0.00387258	-0.0152633	0.00559218	0.00379571	0.0111242	-0.0113507	0.00500526	-0.00275926	-0.00450439	-0.0032146	0.00421023	-0.0132749	-0.0123104	-0.00229944	-0.00700573	-0.00213301	-0.00189267	0.00481401	0.00452771	0.0012055	-0.00680978	-0.0127967	0.00604332	-0.000870802	0.0031563	0.00409976	0.00807979	0.00855695	0.0102172
b0107	-0.00787691	0.00106449	0.00377052	-0.00492792	0.00679797	-0.002921	0.0031644	-0.00338513	-0.00359719	0.01098	-0.00791419	0.00138335	-0.00526843	0.000613319	0.0117586	0.00193078	0.00365309	-0.000499375	-0.00347446	0.0080425	-0.0038359	-0.00482833	0.00212364	0.00658657	-0.00623886	0.00316114	0.00440333	-0.00507997	0.00658894	-0.00111777	-0.00964372	-0.00722325	-0.000591299	0.011178	-0.00276459	-0.00754777	-0.00628659	0.00539723	-0.00672265	-0.00648007	-0.00320079	-0.0117934	-0.0101815	-0.00104625	0.0043676	-0.00619208	-0.0142548	0.00424272	0.00795975
b0109	-0.00173958	0.00763826	-0.00214471	-0.00294237	-0.005884	-0.00298975	0.000251302	0.00419187	-0.0139959	-0.00268051	-0.00422613	-0.00984824	-0.00541741	-0.00685665	0.00496263	-0.00152215	0.00447424	0.00470601	-0.00445804	-0.00498525	-0.00317547	-0.00659606	-9.51764e-05	0.0021652	0.00524421	-0.00490869	0.00088474	0.00193283	-0.00178572	0.00440985	-0.0048807	0.00443206	-0.00120648	-0.00141421	-0.00234882	-0.000195178	-0.00213517	-0.00367135	0.0010184	0.00264843	-0.00402645	-0.0053558	-0.00766421	0.00287458	-0.00425966	0.00710329	-0.00300539	0.00497268	0.00292296
b0110	0.0164661	-0.00133994	0.00574178	-0.00553694	-0.00746278	-0.00182927	0.00892745	0.00328938	-0.0201308	-0.00824099	0.0163937	0.000163833	-0.00205399	0.00701676	0.00698349	-0.00671317	0.00694858	-0.00613956	-0.00678514	0.000536885	-0.0122496	-0.0116589	0.00165107	-0.00865517	-0.00603914	-0.00724705	-0.00652323	0.00368058	-0.00660067	-0.0063158	0.0102596	0.00666724	0.00027187	-0.0132352	-0.0118651	0.00710973	0.000980029	-0.000567479	0.00791176	0.00580391	0.00404562	-0.015868	-0.00413984	0.00457059	-0.000835065	9.00858e-06	0.00623187	0.0110847	-0.00473564
b0111	0.016883	-0.00534692	0.00552986	-0.0018729	-0.0091219	0.00347917	0.00824441	-0.000463395	-0.0220103	-0.00301332	0.00376898	0.000719013	-0.000611295	-0.000759584	0.00622457	-0.0054946	-0.00255207	0.000158628	-0.00131066	-0.00553436	0.00226111	-0.0182823	0.000256296	-0.00283369	-0.00807738	-0.0122982	0.0106909	0.0022652	0.00362742	0.00323491	0.0100297	-0.00599663	0.00700182	-0.00072215	-0.00956571	0.00348675	0.00104794	-0.0015385	0.00694806	0.018733	0.00300689	-0.00583284	0.00642782	0.00563486	-0.00970344	-0.0144842	-0.000263146	0.0111877	-0.0096018
b0112	-0.0244482	0.0166093	0.00530518	0.0541349	0.00483665	-0.00310031	-0.00228339	-0.00561288	-0.0163422	-0.000193354	0.00584364	-0.0087686	0.0188313	-0.0126353	-0.0229525	0.0158579	-0.00475389	0.00014911	-0.0082763	-0.00525973	-0.00322247	0.00875631	0.00317155	-0.00994033	-0.0211895	0.00739386	-0.0208366	0.0207676	0.0165811	0.0178148	0.0232228	0.0083742	-0.000837234	-0.00292735	0.000838628	-0.00398008	0.0138998	0.00482079	-0.0146524	-0.0173315	-0.000881981	-0.0222281	-0.0048255	0.0912073	-0.0169462	0.00779513	-0.0117761	0.00384622	-0.0033611
b0113	-0.0107145	-0.00150982	-0.00787997	0.0010259	0.0324002	-0.00721365	-0.00489227	-0.000445778	0.00121627	-0.00518419	0.00707521	-0.0150408	0.0610282	0.00356811	0.0218505	0.000194216	-0.00608641	0.0146807	-0.00689497	6.4071e-05	0.00847289	0.00365428	-0.0041189	-0.00795986	-0.0291634	0.0132543	-0.00182977	0.00232574	0.0376517	-0.0170345	-0.0166307	0.00632618	-0.00619462	0.0372648	0.00220272	0.00632402	-0.00320496	-0.00728456	-0.00164456	0.0793184	0.000674577	-0.0177103	-0.00347178	-0.0240175	-0.0120808	-0.0180948	0.0200841	0.00627848	0.0108064
b0114	-0.0130893	3.05962e-05	-0.00574565	0.0074499	0.00629591	0.00221476	0.00566133	-0.00199513	-0.0121423	-0.0264185	-0.0058078	-0.00620431	0.0860354	0.0102229	0.020964	-0.01883	-0.00499027	0.0221223	-0.0131453	-0.00519356	0.00852866	-0.00571079	0.00604975	0.00952591	-0.0207896	-0.0062929	0.00172272	0.00800557	0.0147334	0.00723651	-0.00761423	-0.00186538	-0.00032113	0.0245374	-0.0075159	0.00311803	-0.000922288	6.17659e-05	0.00903176	0.0186023	-0.00219117	0.060796	-0.00605394	-0.00895597	-0.0107668	-0.00974888	0.000428492	-0.00846939	-0.0077294
b0115	-0.0134133	0.000383731	-0.00660788	0.0114636	0.00373541	0.0110792	0.00356992	-0.00262184	-0.00458421	-0.0243122	0.00122653	-0.00216929	0.0889885	0.016439	0.0242332	-0.0165193	-0.00435748	0.00736027	-0.0131152	-0.00722593	0.00776523	-0.00782854	0.00941826	0.00934426	-0.0217169	-0.0184917	0.00555466	0.0058836	0.0156036	0.00837431	-0.000641166	-0.0208096	0.0019468	0.0207369	-0.00710807	-0.00107241	6.80141e-05	-0.00556212	0.0173663	0.018544	-0.0115791	0.0656173	-0.0100702	-0.00937871	-0.00665044	-0.00109264	-0.00600757	-0.0116954	-0.00251937
b0116	-0.00641643	-0.00286362	-0.00168765	0.00555932	0.00357029	0.00125213	-0.00543861	0.00331933	-0.00406736	0.00284817	-0.00148212	-0.00734637	0.0436114	-0.00570572	0.00690034	-0.0222829	7.84903e-05	0.00573239	-0.00262087	-0.0029743	-0.00836531	0.00751079	-0.00751447	0.00394014	-0.0150729	-0.00867194	-0.0023406	-0.00714646	-0.000617211	-0.00367009	-0.00631351	-0.00263683	-0.00488527	0.0288315	-0.0003305	0.000337499	-0.00814479	2.96942e-05	0.00121646	0.0312074	-0.0150738	0.0404343	-0.00635636	0.0100002	-0.00362827	0.00685823	0.00421144	-0.00947222	-0.00361985
b0117	-0.0105669	-0.00353789	0.00517803	-0.00284906	-0.0202337	-0.00989393	0.00120256	0.00296667	-0.00631743	-0.00402269	-0.00619867	0.0163677	0.00926372	-0.00432723	0.0189225	-0.00732972	-0.00212817	0.00413169	0.00895956	-0.0053901	0.00695629	-0.0143375	-0.0181668	-0.00430877	-0.00609228	0.00114618	-0.0165174	0.00715942	-0.0288242	-0.0125456	-0.0144765	0.00886889	0.00696388	0.00468812	-0.00254924	-0.00383433	0.00119541	0.000800543	0.00690291	-0.00921364	0.00590397	-0.00811604	0.00430462	0.0141007	-0.00663439	-0.0144515	0.00139634	-0.002322	-0.0133794
b0118	-0.0110865	-0.00291147	0.00302116	2.24766e-05	0.000222873	-0.00740689	0.000990906	0.00234831	-0.0200347	0.0143614	0.0018404	0.00530436	0.00750411	-0.0031287	-0.00587769	-0.0196158	0.00683137	-0.00339182	0.00172923	-0.0206644	-0.010307	-0.0166031	-0.00159142	-0.00405685	-0.00783296	0.00573841	-0.0197337	-0.00147651	-0.00516161	-0.000493736	0.00711886	0.0114036	-0.00279718	0.00158487	-0.0070283	-0.00951609	-0.00444461	0.00267491	0.00874105	0.0383637	-0.00908849	0.0221282	0.0028071	0.00727941	-0.0056585	-0.0189001	-0.0145525	-0.0058042	0.0102869
b0119	0.0150133	0.0045318	0.00308663	-0.00687365	0.0145001	0.00984638	-0.00701585	-0.00281584	-0.032193	0.00133341	-0.00300799	0.00967267	-0.00239893	0.000220162	-0.000905995	0.001428	-0.001888	-0.0096216	-0.00783232	0.000477115	-0.00196149	-0.00569691	-0.00801895	0.00755827	0.00126116	-0.0188427	0.0140678	-0.0108119	-0.0133167	0.0122951	0.00128653	-0.00770992	0.00602848	-0.00197237	-0.0031714	-0.00985244	-0.00138646	0.00175423	0.000921805	0.0234376	-0.00428855	-0.00846296	0.00491658	-0.00903608	0.00738109	-0.00838631	-0.00961267	0.00430393	0.0111121
b0120	-0.0022802	-0.00305784	-0.0121374	-0.0118585	0.00902201	-0.010128	0.00840296	0.00662891	-0.0185636	-0.011982	-0.00214731	-0.00104898	-0.0115751	0.0037822	-0.0041232	-0.000659894	0.00576125	0.00497206	0.0233525	-0.00803867	0.00830001	-0.00489413	-0.0117181	-0.0102694	-0.00530146	-0.0087422	0.00562425	0.00888037	-0.00318635	0.0044342	0.00374075	0.000920056	0.00785223	-0.0117466	-0.00321024	0.000914034	0.00698297	0.00411923	-0.00658126	-0.00254775	0.00749252	0.0358025	0.00523283	-0.00619636	-0.0141313	-0.00995647	0.00375883	-0.00121597	-0.0107777
b0121	0.00262913	-0.00346178	-0.00604081	-0.00795688	0.0104574	-0.00548092	0.00192931	0.00748387	-0.00785066	-0.0119584	0.00204911	0.00515115	-0.00951152	0.00437959	-0.00661805	-0.00692189	0.00937211	0.00548336	0.0154424	-0.0149087	0.00283028	0.00277697	-0.00182672	-0.0112687	-0.00411911	-0.0097375	0.00672259	0.0109076	-0.00308229	0.00679185	0.000345405	-0.00620142	0.00429079	-0.00629489	-0.000225663	-0.0051615	0.0018406	0.00559619	-0.00524366	-0.00298777	0.00129977	0.0311814	0.00289366	-0.00375506	-0.00693544	-0.0129329	0.00195646	-0.00620382	-0.00272139
b0122	-0.0158257	-0.014224	-0.00583021	-0.00116876	0.0050921	-0.00540146	0.00165553	-0.0105991	-0.00650534	-0.00600754	-2.05396e-06	-0.00407178	0.00174859	-0.00480262	0.00169238	0.00427042	-0.0179931	-0.000937249	0.00100951	0.00555078	0.0010024	0.00169496	-0.0131293	-0.00760704	0.00292057	-0.00433934	-0.00217342	0.00695271	0.00676276	-0.0072412	-0.0108935	-0.00556456	-0.00729222	-0.0126496	-0.00498689	0.00786536	-0.00693311	0.00546654	0.0108858	0.00297514	-0.000614102	-0.0088014	0.00243963	0.0244543	-0.000827493	-0.00325318	-0.00604194	-0.0226136	0.0028563
b0123	-0.00956008	-0.00936215	-0.00809804	0.00627786	0.0148565	-0.00988302	0.00194872	0.006059	-0.0158427	-0.00281123	-0.00148404	0.0305512	-0.00239216	0.00749368	-0.0108073	0.00321028	-0.0143794	0.0098015	0.0152315	-0.0169486	0.0182167	-0.00166927	0.00474033	-0.0117723	0.0222795	-0.00456718	-0.000599519	0.00392875	0.0344784	-0.00114426	0.0076688	-0.0736334	0.00906656	0.0170636	-0.000204596	-0.0323	0.0814049	0.00997465	0.0013415	0.010851	-0.00883862	0.025123	0.015912	-0.0509668	-0.0045979	0.000184674	0.00716342	0.0360124	0.0518889
b0124	-0.00563455	-0.00528905	0.000364411	0.00615513	0.0340654	-0.0133365	0.00375441	0.000795302	-0.00287512	-0.00476633	-0.00266236	-0.0235421	0.0266234	0.00466715	-0.0314326	0.00140509	-0.00362394	0.000807514	0.0049276	-0.00482742	0.0091451	0.00360137	-0.0010231	0.011096	-0.0128582	0.00127245	-0.00300084	-0.00237846	-0.0236846	-0.0106661	0.000783503	-0.00663547	-0.012634	-0.0204242	0.00297505	0.00328875	-0.00114402	0.0212401	-0.00601517	0.0544278	-0.00454281	0.0200699	0.0064244	0.00100149	0.0116959	-0.0063212	-0.00511195	0.0125119	-0.00640503
b0125	-0.000711662	-7.5548e-05	-0.00327959	-0.00770931	0.00102038	-0.00238464	0.00545551	-0.000569176	-0.000324158	-0.0106886	0.00772372	-0.0147021	-0.00205625	0.0043463	0.00271118	-0.0124922	-0.000361414	-0.00286787	-0.00357559	-0.00793912	-0.00509201	-0.0087085	0.00702762	-0.000492203	0.00149	-0.00375229	0.00530707	0.00193709	-0.00205878	-0.000552156	-0.00431722	-0.0111435	-0.00469704	0.00890591	-0.00482406	-0.0100663	-0.00483791	0.00264835	-0.0123494	-0.00628005	0.00330718	0.00265659	0.000884047	0.0174383	-0.00552549	-0.00167443	0.000404761	-0.00969927	0.0106737
b0126	-0.0154024	0.00369385	-0.00220617	0.000188073	0.00294961	-0.00579076	-0.00937181	-0.00516918	-0.019221	-0.00014661	0.00100956	-0.0153713	-0.000383033	-0.00371256	0.0101415	0.00690032	-0.0029	-0.000948024	-0.00838693	0.00982404	-0.00508919	0.00113486	-0.0139644	-0.00031477	-0.000983341	0.013834	-0.00724056	-0.006166	-0.00798301	-0.000605015	0.00616389	0.00749686	-0.0106812	-0.00199227	0.00200792	-0.00416694	0.00798021	0.0024769	-0.00399985	0.0330883	-0.00953803	-0.0206942	-0.00857451	-0.0130068	-0.000423899	0.000122043	0.0123724	-0.0147286	0.000586173
b0127	0.0089498	0.00270012	-0.000999697	-0.00189337	0.0112612	0.00312985	0.00449048	-0.0011094	-0.0166338	-0.0098018	-0.00360881	0.00545963	0.00466291	-0.00532554	0.00478538	0.00107038	-0.0101877	-0.00690546	0.0113777	-0.00740087	-0.00511601	-0.00729694	-0.00260638	-0.000952928	0.00717837	-0.00317591	0.00954287	0.00608898	-0.0100796	0.00071192	0.0121052	-0.00330935	-0.00680244	0.00355225	-0.00571909	-0.00313949	-0.00310809	0.0211589	0.00353823	-0.0112592	0.00284793	0.00657993	0.000642262	0.00553102	-0.00894165	-0.00209453	-0.00996582	-0.0138329	-0.00150109
b0128	0.00472337	-0.00795229	0.00260767	-0.00257879	-0.000750428	-0.0064648	0.00767894	-0.000791421	-0.0145886	-0.00820093	0.00069804	0.00291819	0.00169031	-0.00808286	0.000572738	-0.00939665	-0.00797855	-0.00463965	-3.29736e-05	-0.0146434	-0.00277281	-0.00888941	0.00507385	-0.00999341	-0.00061474	-0.00626409	0.00613181	-1.73018e-06	2.40292e-05	0.00504236	0.00451618	-0.00561446	-0.00300244	0.00386821	-0.00412028	-0.00089968	-0.005796	0.0138775	0.00632475	-0.00663789	-0.00599937	-0.000179693	0.00228624	0.0194063	-0.00310673	-0.00962572	-0.0066557	0.00154428	-0.00974592
b0129	-0.0143321	-0.0182526	0.00235031	0.004125	0.00740606	-0.0106951	-0.00853605	0.00655578	-0.0120514	-0.021046	0.00941411	0.0098065	0.00542281	0.0048	-0.00292706	-0.00980645	-0.0260216	-0.00435563	-0.0168937	-0.00706564	-0.0077679	0.0148897	0.000133935	0.00510003	0.0118013	0.00777339	0.0153593	0.0220123	-0.00269432	0.00236056	0.00253985	-0.00811091	-0.00379739	0.00497404	0.0092188	-0.00185296	0.00411793	-0.00827439	0.00570632	0.0227395	-0.00333038	-0.010501	-0.00326368	-0.00303479	-0.0090424	-0.000761967	-0.0178595	-0.00701208	0.000325436
b0130	0.00477298	-0.0108978	0.00657586	-0.00335023	0.00291533	-0.0017276	-0.00312617	0.0025228	-0.00719263	-0.000696056	0.00410156	0.00641088	-0.005019	-0.000462148	-0.0150148	0.0116632	-0.000157481	-1.5593e-05	-0.00081526	0.00136961	-0.00518758	-0.00923717	0.0164466	0.00214071	0.00194177	-0.00482516	0.00413603	0.00453881	-0.00965821	0.00281815	0.00150104	0.00991509	-0.00553386	0.00791279	-0.00301228	-0.00492705	0.00489315	0.00594306	-0.00516476	-0.00715101	-0.00603826	-0.00707421	-0.00854073	-0.00135749	-0.00388656	-0.0147471	0.000478292	-0.00793232	-0.00240404
b0131	0.0129037	0.00231533	-0.00320575	-0.0181139	-0.0122963	-0.00863741	-0.00734231	-0.00145766	-0.00310164	-0.00455325	0.00848994	0.00327106	-0.016295	0.00364596	-0.0187136	-0.0104053	-0.00623594	0.00496105	0.00928072	-0.0165997	0.00420574	-0.0140192	-0.00995603	0.0032142	0.0183808	0.00882488	0.000770767	0.00673146	-0.00754905	0.00792722	0.00341281	-0.000594703	-0.00249533	-0.00404742	-0.0053998	-0.00445941	0.00537002	-0.00807167	0.00855774	0.00979632	0.00736992	-0.00891174	-0.0115134	0.00246114	-0.0306589	-0.00808113	0.0174811	-0.00936398	-0.000511561
b0132	0.0121948	-0.00247954	0.00666394	0.000389534	-0.0134199	0.00273888	0.0108179	-0.000363719	-0.00546915	-0.0133848	-0.00227267	-0.000554842	-0.0107538	-0.0089034	-0.0101222	0.00399687	-0.0136074	0.00576723	0.00981811	-0.00176215	0.00857642	0.00742464	-0.0075278	0.00205746	0.0130276	-0.00667837	-0.00431714	0.0177684	-0.00899049	0.00994362	-0.00878408	0.00996219	-0.00806492	0.0174279	-0.00909914	-0.00214196	-0.00311672	0.00675267	-0.0203385	-0.00746788	0.00277015	-0.0150411	-1.77906e-05	0.00453251	-0.00150106	0.000635471	-0.00668343	-0.0031413	-0.00466778
b0133	-0.0026936	0.001171	0.000371376	0.00319315	-0.009021	-0.00388722	-0.00146312	-0.00309233	-0.0149503	0.00074496	-0.00580941	-0.00992198	-0.00783588	0.00854871	-0.000760717	-0.00859221	0.0106055	0.00970213	0.00635264	-0.00323052	0.00217558	-0.00642786	0.004458	-0.00302587	-0.00327322	-0.00804714	0.00394689	-0.00253	-0.00237645	-0.00116844	-0.00136152	-0.00739234	-0.00334993	0.0124559	-0.000685968	-0.0054795	-0.00232763	-0.0034496	0.00361915	0.000235735	0.00185036	0.0135372	-0.00352211	0.00906836	-0.00805211	0.00459923	0.000436525	0.0083605	0.00751905
b0134	-0.00165994	0.00291994	0.00186325	0.00189309	0.00420187	0.0015728	0.000535424	0.00440488	-0.00706196	0.00425286	-0.00185798	-0.00589754	-0.00406233	0.00179432	-0.000533639	-0.00536747	0.0185455	0.0149341	0.00586044	-0.000957997	0.000443811	-0.0117538	-0.00432991	-0.00466927	-0.000433506	-0.00366715	0.00455189	-0.00017828	-0.00474476	-0.00160718	0.00247923	-0.0121756	-0.00200128	0.00277151	-0.00176629	-0.00318714	-0.00308438	-0.00308035	0.00527141	-0.00465435	-0.000644651	0.013079	-0.00361563	0.0142544	-0.0044269	-0.000866045	-0.00176534	0.0153914	0.00549971
b0135	0.000650277	0.0138656	0.0132929	0.0205267	0.00863177	0.00577554	-0.000376363	-0.0101687	0.00320901	-0.0105213	-0.000881874	0.0104986	0.00660004	0.00358749	-0.000587924	0.0109798	-0.0111257	-0.00263408	-0.0127551	0.00494894	0.00147708	-0.008754	0.0124704	-0.00665702	-0.0197506	0.00827702	-0.0201386	0.00785903	0.0173938	-0.025302	-0.0146696	-0.000736249	0.00366765	0.00741876	-0.000740841	0.00619981	-0.00707741	0.00533462	-0.0123817	0.00386023	-0.00771556	0.00802905	-0.00440582	0.0293201	0.00196686	0.00618489	0.000232199	0.000662443	0.00171999
b0137	0.0189003	-0.00350535	-0.00881931	-0.002638	0.00468359	0.000918011	0.00393713	0.00627689	-0.0122581	0.00491807	0.0261284	-0.0148002	0.0138652	0.0059619	-0.0053499	0.000937666	0.0261111	-0.0168917	-0.00544623	-0.00568012	-0.00955078	0.00577255	0.0127288	0.000538123	0.0134113	-0.0206717	0.00401603	0.00778212	0.0375864	-0.0064286	0.0102603	0.00578899	0.00302162	0.0206579	-0.00357438	-0.00370961	0.00283172	-0.00577476	0.015425	-0.00427106	-0.0208491	-0.0126507	-0.00965055	0.000260089	0.0127481	0.012047	-0.012874	0.0132307	0.00771367
b0139	-0.011188	-0.0100811	0.00365582	0.0211635	0.00511528	0.00374576	0.00225598	0.00726452	-0.0135776	-0.00482649	-0.00195444	-0.00342531	-0.0102683	-0.000218929	-0.014266	0.00894366	-0.015283	0.013123	-0.00634877	0.0137027	0.00984912	-0.00438487	-0.0124999	-0.009773	-0.00634895	-0.00290689	0.00169597	-0.00468113	-0.00159817	-0.000629346	-0.00946518	-0.00774217	-0.00155929	-0.0116859	-0.00574804	0.00163591	-0.00681568	0.000760867	-0.00640531	-0.0071605	-0.0045179	0.00637165	0.00345171	0.0189351	0.00145545	-0.0154436	0.000991925	0.00384869	-0.00204583
b0141	0.0102993	0.0151632	-0.00238023	-0.00448959	0.0380268	-0.00333229	0.00787246	0.00885379	-0.00502327	0.0111055	0.00105323	0.00275101	-0.0105295	0.000401571	-0.0262911	-0.00233873	0.0212165	0.00369908	-0.0010824	0.0303791	-0.000842945	-0.0112798	0.0197518	-0.0213402	-0.00702514	-0.00940386	-0.000913841	-0.0201695	-0.00950322	0.0119132	0.00401843	-0.0119268	0.00830526	-0.000312738	-0.00885338	0.00175492	-0.0125858	0.0143312	-0.0105263	-0.00299475	-0.0082934	0.0119363	-0.00665012	0.0388482	0.0130984	-0.0145962	0.0266383	-0.00299181	0.0218697
b0142	0.0191675	0.00758019	-0.00921906	-0.00951785	-0.00353067	-0.0131068	-0.0117846	-0.00282056	-0.00973009	0.00411976	-0.00241038	-0.0243006	-0.00206701	-0.00302033	-0.0258926	1.63064e-05	0.00135386	0.0138267	0.011687	0.00766593	0.00432644	0.00785044	0.00314531	-0.0103909	0.00808555	-0.010361	0.00107135	-0.00976003	0.011721	-0.00607451	-0.00531385	-0.0119956	0.0031009	0.0192477	0.00810428	-0.00266829	-0.00451201	0.00482898	-0.00110524	-0.00346934	-0.00284306	0.00342047	0.0136845	-0.00250124	0.00416869	0.00440848	-0.0244803	-0.002893	-0.00345893
b0143	0.00324883	-0.00365066	-0.00525433	-0.00102175	0.00765911	-0.0011788	-0.00804883	-0.00110608	-0.0124615	0.00329583	-0.00649462	-0.00927863	-0.00371969	-0.0064639	-0.0164349	-0.000466746	0.00293779	0.0104983	0.00123955	-0.00645802	0.00173812	-0.00105289	-4.11487e-05	-0.00304106	-0.00542993	-0.00964904	0.00152816	0.00510433	0.00709128	0.00194495	-0.00477579	-0.00511294	-0.00275858	0.0111671	0.00637745	-0.00363005	-0.000770288	0.00156727	-0.00982149	-0.00403138	-0.00164451	0.000775795	0.00423497	-0.00339773	0.00264367	-0.00347335	-0.00193572	-0.0010039	0.00604118
b0144	-0.00379664	0.00477936	-0.00491934	0.0122172	-0.00721248	-0.00339917	0.00152549	-0.00970708	-0.020251	0.0156736	0.0183762	-0.00631195	-0.00110897	0.00621393	0.00288073	0.0016315	0.00704484	0.00469328	0.000113339	-0.00108655	0.0155833	-0.00707791	-0.0167917	-0.00701897	-0.00930398	0.00129109	-0.00327549	-0.0144955	0.00195838	-0.00529736	-0.0243778	-0.0047254	0.00985147	0.00932894	-0.00368291	0.0035028	-0.00291511	-0.00890702	-0.0104967	-0.00321279	0.00143031	-0.00243595	-0.000805634	-0.000470612	0.00375643	0.00167108	-0.0110791	-0.0111002	0.000595108
b0145	-0.000872691	0.00127542	-0.00455403	0.00676606	-0.00138431	0.00330797	-0.00453415	-0.00529367	-0.0145699	0.00501496	-0.00391167	0.00599549	-0.00385304	0.00305984	0.00658112	0.0054078	0.00417179	0.00375577	0.00573513	-0.00302421	0.00346203	0.00852784	-0.00518294	-0.00296343	0.0106311	0.00121826	-0.0143178	-0.00404986	-0.00293096	-0.00177386	0.00622533	0.000203873	-0.00112828	0.00598626	4.18787e-05	-0.00283	-0.000531239	-0.000307933	-0.0119317	-0.0103874	-0.00254048	0.00195612	0.00439804	-0.0164594	-0.000644729	0.01719	0.000136347	-0.0113012	0.00525147
b0146	0.00379864	-0.000398707	0.0123652	-0.00200763	0.00496969	-0.00636098	-0.0129338	-0.00136189	-0.0143716	-0.00495135	0.00198082	0.0194797	-0.00849937	0.00287315	-0.00151773	0.00628757	-0.0100719	0.00428569	-0.000973623	-0.007004	-0.004848	0.068278	-0.00365045	-0.00345894	0.00575957	-0.00669156	-0.00286984	-0.00138073	0.000830843	-0.00894667	-0.0056844	-0.0038838	0.00688742	0.010947	0.00820761	0.00130766	0.00253842	0.00208941	-0.00906307	-0.00289602	0.0051422	-0.0135044	-0.00366197	0.000802938	0.00370699	-0.0139043	-0.00216235	-0.0111514	-0.00626573
b0147	-0.0119314	0.00103396	-0.0122011	-0.0013816	-0.0114467	-0.00961241	-0.00323488	-0.0100684	-0.0114942	-2.54554e-05	0.013904	-0.00921462	0.00754531	-0.00174272	0.0124582	0.0100605	0.00658905	-0.000928904	-0.0077088	0.00456117	0.00206229	0.00294871	0.000643016	0.0123232	0.00520737	0.00184575	0.00403386	0.00119615	0.0098089	0.00249497	0.000719188	0.019651	0.00049204	-0.00293408	-0.00356923	-0.0046364	-0.00241834	-0.000725886	-0.00297752	-0.00674161	0.0022748	-0.0200828	0.00399097	-0.00146624	0.00316085	-0.0129989	0.00915283	-0.0105873	0.0106539
b0148	-0.00422132	-0.000489479	0.00191829	0.00205034	0.00399571	-0.00408513	-0.00337746	0.00251717	-0.0099211	0.00626096	0.00542562	0.00121233	-0.00235296	-0.00142849	-0.00189084	0.00488449	-0.00349221	0.00137973	0.00251866	0.00728065	-0.0025083	-0.00613164	-0.00655772	-0.000176082	-0.00444482	-0.000888924	0.00414582	0.00298028	-0.00294593	0.000776171	-0.00983539	-0.00512287	-0.00268599	0.00114311	0.00126506	-0.0065714	-0.00104454	0.00256688	-0.00678902	-0.00949327	-0.00331958	0.00104428	-0.000950835	0.000235835	0.00564345	0.000379581	-0.0117258	0.0023065	0.00465225
b0149	-0.0052248	0.00580079	0.00397655	-0.00080412	0.00522214	0.000218578	0.000784997	-0.00548386	-0.00679696	0.0051566	0.0066627	2.92698e-06	0.00100638	-0.00128562	-0.00400144	0.00290002	-9.51811e-05	0.00194875	-0.0093171	0.00309122	0.00149319	-0.00206084	0.00554804	-0.00890619	-0.00532062	-0.00449782	-0.00187289	0.0147069	0.00738487	-6.72809e-05	-0.00633419	-0.000504526	0.00067174	0.00794685	-0.000460551	-0.00491629	-0.00331744	-0.00189501	-0.00603903	-0.00317596	-0.0064332	0.000932137	0.00384071	0.00411714	-0.00187764	0.000957212	-0.00148783	-0.00192202	0.00283746
b0150	-0.00569438	0.0195991	0.00361664	-0.0139571	0.00652891	-0.0103351	0.00485334	0.000145784	-0.009378	0.00180377	0.00917542	-0.0160795	-0.00557778	-0.0110389	-0.000971037	0.00654568	0.000721687	-0.00874004	-0.0116393	0.00760883	0.000649813	-0.00838838	0.0180434	-0.00140186	0.0178144	0.00494992	0.00755368	-0.0138604	0.00912407	-0.0027919	0.00307237	0.00180194	0.00350219	-0.00863855	0.000392688	0.047645	-0.000247251	0.00614754	-0.00856475	-0.00142583	-0.0164418	0.00113404	0.00513946	0.00180858	0.00154501	0.000897478	0.0160343	0.00807402	0.191138
b0151	-0.00708065	0.00358291	-0.00197127	-0.0031555	0.0167771	-0.0164613	0.000442878	-0.00621122	-0.00399868	0.020566	0.0143376	-0.0200176	-0.0164721	-0.00342932	-0.00152935	-0.00335533	0.00401752	-0.00330497	-0.0159796	-0.00616268	0.00939701	-0.00291881	0.0157292	-0.0148685	0.010789	-0.00282269	0.00616581	-0.00352056	0.00929977	-0.0113016	0.00280771	0.000769022	0.000836404	0.00244574	0.00299721	0.0557033	-0.000759917	0.00296708	0.00677201	-0.00701214	-0.018971	0.00686892	-0.0166819	0.000237179	-0.00160981	0.0160148	0.00426755	0.0131403	0.109909
b0152	-0.011658	4.09511e-05	-0.00711416	-0.00430112	0.00997255	0.00430087	0.00317291	-0.000433963	-0.00339517	0.007343	0.0147779	-0.0141739	-0.0119025	-0.00963831	-0.00126033	0.00396203	-0.000872352	0.00531192	-0.0085649	-0.00632805	0.00401918	-0.00196297	0.0158642	-0.0217599	0.00479679	-0.00476671	0.00656601	-0.0155888	-5.471e-05	-0.0137941	-0.00712462	-0.00319808	0.00648252	-0.0102572	-0.00023537	0.0623735	-0.00377231	0.00456959	0.00371261	-0.00461967	-0.00798914	-0.0115005	-0.00796377	-0.0113994	-0.0037054	0.0107278	0.00462462	0.00369882	0.0949739
b0153	-0.01583	-0.00883171	-0.00308616	0.00283248	0.014407	-0.00921097	-1.27521e-05	-0.00546671	0.0014175	0.00736476	0.015816	-0.0118949	-0.00904955	0.00222427	-0.00724728	-0.00109193	0.00535627	-0.00232138	-0.00990615	-0.0136078	-0.00241236	0.0017964	0.0145059	-0.0220631	0.00159393	-0.0095854	0.00963872	-0.0165523	-0.0143941	-0.00349002	0.00248398	-0.00270008	0.00442954	-0.0119625	0.000787763	0.0600879	0.0043464	0.00832574	0.00683454	-0.00800614	-0.0157537	-0.0141098	0.00343489	-0.00229692	-0.0145923	0.0184448	0.00801568	0.0138576	0.065747
b0154	0.0131443	-0.00137436	-0.00258129	0.00254848	-0.00435732	-0.0057339	0.00352586	-0.00290666	-0.0130354	0.00714406	0.000518044	-0.00299162	-0.00328606	-0.00214016	0.00290589	0.00929744	-0.00467133	0.000922956	-0.00186476	-0.00124856	0.00167574	-0.00677145	0.00613771	-0.00512213	-0.00350186	-0.00017737	0.00342564	-0.00132061	0.00560387	0.00893938	-0.00820374	-0.00206143	0.00143218	0.00442731	-0.00427829	-0.000425436	0.00104375	-0.0047236	0.0076259	-0.00105347	-0.00702181	0.00502698	-0.00639325	-0.00255108	0.00197306	-0.00227932	-0.000293415	-0.00665519	-0.00125874
b0155	0.00625627	-0.0122742	0.00277962	0.00899437	-0.00639275	-0.0072341	0.000796375	-0.00759193	-0.00953067	0.00396478	0.00256319	0.00268456	0.0076944	0.000581943	0.00294752	0.00568374	-0.0124297	0.00411077	0.0100484	-0.00278156	-0.000988074	-0.00495376	-9.92931e-05	-0.0139332	-0.016782	-0.00466929	0.00596329	0.00601886	-0.00449233	0.0100963	-0.00445626	0.00348183	0.00447467	0.0156035	-0.00737424	0.00194575	0.00530045	-0.00712111	0.000894665	-0.00198067	0.00378166	-0.00696641	-0.0108312	-0.00998259	0.0051317	0.002783	-0.00241134	6.43073e-05	-0.0031079
b0156	0.000244214	0.0108753	0.0221175	0.0114769	-0.00763263	0.0187109	-0.00505184	0.00397336	0.000563575	0.00659287	0.000424029	0.00356858	-0.00978703	0.000435302	0.00872635	0.00266505	-0.0230224	0.000917253	-0.00534026	-0.0108147	-0.0116041	0.0502292	0.0148586	-0.00722177	0.00317081	-0.000454846	-0.00192733	0.00428826	0.00209844	0.00356206	-0.00472959	-0.0288055	-0.00183577	0.0130359	-0.0031557	-0.0282268	-0.00843916	0.00233185	-0.00631099	-0.00826412	0.0083879	0.00607654	-0.0287291	0.00964082	0.00670976	-0.0109049	0.00893184	0.000274863	0.00855398
b0157	0.00468192	-0.00125994	-0.00412321	0.00682355	-0.0163082	-0.000595035	0.00579723	-0.00419461	-0.00286599	-0.0165773	0.00305189	-0.00262214	0.00192671	-0.00190134	-0.000743488	-0.0113354	0.00948054	0.00964375	-0.00390639	0.00207606	-0.0022101	0.00503461	0.0129993	-0.00967835	0.000401149	-0.00203392	0.005736	0.0267491	0.00877183	0.000645803	0.00485729	-0.00339588	-0.00851342	-0.00895748	-0.00340728	-0.00172858	-0.00555012	0.00392857	-0.0018799	-0.00343371	0.00228938	-0.00349093	0.00735743	-0.00742475	0.0181138	0.00560643	-0.00237847	-0.00508707	0.0248637
b0158	0.000620519	-0.00446498	-0.0140238	0.00680339	-0.0113452	0.00246963	0.000758434	0.00475881	-0.0364359	-0.00210633	-0.0070062	0.0109703	-0.000566768	-0.00689137	0.00186507	-0.000323243	-0.00812349	-0.00853756	0.00678272	0.00493442	0.0112558	0.0206614	-0.00429051	-0.0108996	0.00853318	0.00788846	-0.000658697	0.00219392	0.0041496	0.0016732	-0.0116955	0.00259527	-0.00733697	-0.00473355	-0.00239568	-0.00803975	-0.0125497	0.00536763	-0.0014306	-0.0199047	0.0078442	0.0109215	0.000374919	0.00155936	0.000620286	0.00271469	0.00514079	0.00233476	0.00318148
b0159	0.000471495	0.00606888	-0.000456401	-0.0020423	-0.00113861	0.00030173	-0.000163405	0.00517418	-0.0108827	0.00273546	-0.00150171	0.00127051	0.00740142	-0.0053537	0.00535482	0.010005	-0.00230413	-0.000330256	-0.0106236	0.00448825	-0.00215444	-0.00703621	-0.0111698	-0.00585756	0.00248869	0.00204336	-0.00806255	-0.0104696	0.00197693	0.00644441	-0.00674284	-0.00110262	-0.00629741	-0.00540855	-0.00483752	-0.00969308	-0.00326652	-9.25916e-05	-0.00723532	-0.0100118	-0.00613848	-0.00307106	0.00480712	0.00340396	0.00333227	0.00872665	-0.00077682	-0.0064931	0.00472437
b0160	0.00819765	0.00463347	-0.000551592	0.0020146	-0.00118485	-0.0142316	-0.000257065	-0.00629341	-0.00692167	-0.00368527	-0.00135918	-0.00645137	-0.00692944	-0.003864	-0.0107637	-0.00738017	0.00547436	0.000901816	0.00312277	-0.0142287	-0.00396222	-0.00584247	-0.00161531	-0.00170518	-0.00845506	-0.00894203	0.00114861	-0.00154881	-0.0016595	-0.00190351	0.00506612	-0.0032304	-0.00176308	0.0107391	0.000204651	-0.00239403	0.000137696	-0.00266047	0.00830815	-0.00146788	-0.000946633	-0.00944136	-0.00852491	-0.00288887	0.00496425	0.00234812	-0.00330257	0.00312199	-0.00022374
b0161	-0.0102012	0.017951	0.0041664	-0.0040967	0.0103742	0.00370259	-0.00225282	0.00606631	-0.00176652	0.00251343	-0.00125137	0.0454273	0.00607427	-0.000610516	0.0215378	0.00634494	0.0202755	0.014945	0.0146862	-0.0199832	-0.0119097	0.00429631	-0.0152928	-0.00883796	-0.0238568	-0.00363411	-0.00156138	0.0150896	0.00455881	0.00431812	0.024645	-0.035639	-0.00231061	0.0224889	0.000964688	0.00692906	-0.00738992	0.00486951	-0.0071959	0.000131419	0.000356873	-0.00704213	-0.00998588	0.0162103	0.00322866	0.010005	0.0025855	-0.0166414	-0.00366012
b0162	0.00582501	-0.0260633	0.0108463	-0.0152729	0.00230797	-0.00229995	-0.00130277	-0.0020288	0.00121051	0.00557487	-0.00361673	-0.00328001	0.00225405	-0.012187	0.000706055	-0.0135449	-0.000655285	0.0102682	-0.0133801	-0.0106676	-0.00661759	-0.00660044	-0.0161611	-0.0025073	-0.00311458	-0.00222929	0.0094954	0.00367026	-0.000988327	-0.00756817	-0.00398681	0.00336372	0.0205991	0.00169828	0.00792828	-0.00563331	0.00213916	0.0020251	-0.00101658	0.00130275	0.00549043	-0.0145742	-0.00102755	0.0121457	0.0253569	0.0459775	0.000394805	0.00219361	0.000136157
b0163	-0.0012001	0.013399	-0.000999738	-0.00106127	0.00407843	0.00803144	-0.0023196	0.0028114	-0.0111525	-0.000302758	-0.00054448	0.00917134	0.00302703	0.000282821	0.0170092	0.00396885	0.00148515	0.00697339	0.00173078	0.00199	-0.000217219	-0.0157125	0.00170193	0.00716637	0.00832561	0.000557672	-0.0142912	-0.0117651	-0.00642096	0.00138797	0.0146483	0.00144454	0.00243368	-0.0088928	0.00456071	0.00200334	0.000791134	-0.00964514	-0.00407023	0.00790682	-0.0101985	-0.0176691	-0.00364707	-0.00787016	-0.00490766	0.0101599	-0.0129077	0.00175755	-0.0096245
b0164	0.000350384	-0.00204459	-0.00815597	0.0105608	-0.00430581	-0.00220802	-0.00476055	0.00098722	-0.00778093	-0.000728647	-0.00103918	0.00398227	0.0128066	0.00202681	-0.0134044	0.0113739	-0.00995434	-0.00184608	-0.0132496	-0.0102516	0.000717749	-0.000664565	0.00150529	0.0346689	0.00824511	-0.00836764	-0.00246159	0.00918523	0.0220224	0.00259459	-0.0191715	0.010042	-0.0102946	0.0191902	0.00470261	-0.00485954	-0.00574926	0.00585682	0.0127849	-0.0113788	-0.0055672	0.00256676	-0.00558451	0.00113551	-0.00223023	-0.0138536	0.00500679	0.00184409	0.01525
b0166	-0.00186533	-0.0025823	-0.000904615	-0.00405731	-0.00241716	0.0105079	-0.006278	0.000124629	-0.0117568	0.00272363	0.00357366	-0.00975968	-0.0117549	-0.00604128	0.00287356	0.00388252	0.00412815	0.0120496	-0.0126444	-0.00531698	-0.00405815	0.0032414	-0.00381359	0.00156648	-0.000121567	0.00425246	0.00303896	0.00789697	-0.000387993	-0.000228245	-0.0010056	-0.00558088	-0.00876719	0.00987715	-0.000294572	0.00183701	0.000294427	-0.00818562	-0.00439536	0.00291891	-0.00218605	-0.00569928	0.00340022	0.0113526	-0.000607462	-0.0190628	0.0052173	-0.00748348	0.0043018
b0167	-0.00169449	-0.00226012	-0.00160081	-0.00443305	0.00457445	-0.00698758	-0.00406353	-0.00250467	-0.027016	0.00568929	-0.00204922	-0.00647159	0.00310415	-0.0101529	0.00598434	0.0450148	-0.00720667	0.00705574	0.0035159	-0.00271573	-0.00177765	0.000526312	-0.00562906	-0.00654959	-0.00653117	-0.00168091	0.0043828	0.00695208	0.00180118	-0.00414121	-0.00283655	-0.00481284	0.0045361	0.0103611	0.0013183	0.00511305	0.00364678	0.00106702	0.00362491	-0.000944105	-0.00703961	-0.00191547	0.00597321	0.000418045	0.000932284	-0.00280244	-0.00201051	-0.00554708	0.0104505
b0168	-0.00284695	0.00288124	0.00233026	-0.000563973	-0.000101347	-0.00311172	-0.00344681	-0.00256372	-0.0204159	-0.000373494	0.001415	-0.00111604	0.00259555	-0.0084274	-0.000291057	-0.00370536	-0.00123797	0.00348544	-0.00319429	0.00271856	-0.00328164	-0.000836987	-0.00240411	0.00482512	-0.00818223	-0.00374178	-0.00362064	-0.0035684	-0.0054311	0.00398572	-0.00337378	0.00309599	0.00255534	0.00698296	0.00112312	0.00171886	0.00229355	-0.00558128	-0.00295541	-0.00274363	-0.00704903	0.00794223	-0.0113691	0.00774797	-0.00625588	0.00670067	-0.0038618	-0.00949798	0.0320462
b0169	-0.00139962	-0.000606662	-4.80208e-05	-0.00326476	0.00156826	0.000959204	-6.80823e-05	-0.00318518	-0.0166153	0.000267557	-0.000870694	0.00619435	0.00124107	0.000228909	-0.00241662	0.00741328	-0.00169779	-0.0126142	-0.00549271	-0.00806033	-0.00172459	-0.00615404	-0.00969822	1.69502e-05	0.0079567	-0.00538261	0.000382133	0.000736423	-0.00430814	-0.00176436	-0.00759994	-0.00917438	-0.000246926	0.00528684	-0.000675029	0.000759964	0.000423775	-0.00435013	-0.00319211	-0.00293215	-0.00429184	0.0403618	-0.00817058	0.00224133	0.0045091	0.00775444	-0.000677996	0.0020905	-0.000224576
b0170	-0.000715517	1.0929e-05	-0.0039813	-0.00172104	-0.00043829	0.00481537	-0.00704012	-0.00201705	-0.0202391	0.00790469	-0.00681168	0.00789919	-0.000613655	-0.000724662	6.21716e-05	-0.00079593	0.000347845	-0.00729179	0.000509991	-0.00376364	-0.00219719	-0.00216801	-0.00722566	0.00685262	0.00151314	-0.00780941	0.000698484	0.00586469	-0.000977623	-0.00327396	0.00403464	-0.00646157	0.00376974	0.00880179	0.00287701	0.000147864	0.00436168	-0.00503699	-0.00224071	-0.00359298	0.000386152	0.0470591	0.00114467	0.000633949	-0.000868501	0.00743848	-0.00388441	-0.0011447	0.00318567
b0171	-0.00894921	-0.00266014	0.0073583	0.00426484	-0.00210007	-0.00410997	-0.00698729	0.00544044	-0.00700674	0.00410832	-0.00555539	0.000772621	0.00547478	-0.00632273	0.00606402	0.00143101	-0.00542901	-0.00133788	0.00579833	0.00271076	-0.0101067	0.0170029	-0.0111787	0.010083	0.00884337	0.00295581	-0.00154188	0.00401135	-0.00173963	-0.00384533	0.00505719	0.00708746	-0.00469579	0.0152901	0.00469236	-0.00281452	-0.00121874	-0.00155576	-0.00953362	-0.00948237	-0.00199411	0.0350165	-0.0065301	-0.00627038	0.00591152	0.00902593	0.0061893	0.0102803	-0.00336715
b0172	0.00308535	0.00564062	0.0040239	0.00310617	-0.00523497	-0.00467701	-0.00192307	-0.00041405	-0.0107278	0.000194682	0.00595518	-0.00345211	0.00698912	-0.00108153	0.00225988	0.0069285	-0.000380314	-0.00134853	-0.00298018	-0.0102748	-0.00818769	0.00316366	-0.00830734	0.0100664	0.00461199	-0.00665087	0.00472599	-0.000643286	0.00778777	0.0016332	-0.00338784	-0.00074553	-0.00608028	0.00285843	-0.000278107	-0.00668652	-0.00126955	-0.00210386	0.00305948	-0.00509529	-0.00708849	0.0113717	-0.00514922	0.000682997	0.00122641	0.00368422	-0.000836467	-0.00711476	0.0120707
b0173	0.00114545	0.00506671	-0.00781299	0.0013941	-0.00344019	-0.00310159	-0.00553777	0.00272762	0.00209678	-0.00650614	-0.00680178	-0.004964	-0.000942671	-0.00373615	-0.00320933	-0.0145972	-0.00984801	-0.00391828	0.00312485	0.000365413	0.00402615	0.0340285	-0.00131977	-0.00176255	-0.00483752	-0.00318589	-0.00485245	-0.0112494	0.00265777	-0.00242602	-0.0155506	0.0123287	-0.00141012	0.00604357	0.00045089	0.00110935	-0.00155847	-0.00113746	0.00918213	-0.0164826	-0.000645252	0.0148365	-0.00846421	-0.00580486	-0.0032164	-0.00388977	-0.00209316	-0.00467356	0.000366115
b0174	-0.0152455	0.001964	0.00114499	0.00302815	0.00186381	0.00187211	0.00358497	-0.00291012	-0.00971354	-0.00390376	-0.000658354	0.00304922	-0.00149011	-0.010093	-0.00585294	0.00131174	-0.00917396	0.00370873	0.000622909	-0.00312461	0.00402255	0.00689165	-0.00322145	-0.00542801	0.00287768	-0.00988403	-0.00520973	-0.000111404	0.00389163	0.00144166	0.00279082	0.00545101	-0.00090249	0.00996251	-0.00256969	0.000639837	0.000228532	0.000899193	-0.00178473	0.00223794	-0.00734409	0.00362143	0.00185902	0.00207652	0.00392215	0.0184885	0.00862143	-0.00532866	-0.00213709
b0175	-0.00853845	-0.00303281	0.000985658	0.000289376	0.00781566	0.000431328	0.00179251	-0.00408339	-0.0104107	-0.00667737	0.00335088	0.00479261	-0.00159148	-0.00430572	-0.00274938	0.00237308	-0.0119599	-0.00189915	0.00394677	-6.1293e-05	0.0009878	0.00770282	0.00176391	0.000299633	-0.00207085	-0.0110282	-0.00228684	-0.000574126	0.000426152	-0.00369131	-0.00643621	0.00625741	-0.00106976	0.0130132	-0.00223761	-0.00417052	-0.00146925	-0.00384969	-0.000508656	0.0106767	-0.0122748	0.00660864	0.00354734	0.00505272	0.00190051	0.0171314	0.000738438	0.00022444	-0.0024111
b0176	-0.0155413	0.000197213	-0.00191606	-0.00307594	0.00940912	0.00190432	-0.000297697	-0.000607947	-0.0087523	-0.00332861	0.00513315	0.00713847	0.00320494	-0.00280779	0.00179083	0.00283033	0.000996332	0.00260147	0.000355989	0.00215941	-0.00302687	-0.00217564	-0.00820336	-0.00334863	0.00159098	-0.00224998	-0.0042914	0.00371642	0.00126629	-0.00139125	0.00152958	0.0020956	-0.00549077	0.00201063	0.00010991	0.00258678	-0.000956534	-0.000561907	-0.00486578	-0.000148897	-0.00603627	0.0014227	0.00804686	0.00144843	0.000811745	0.00706874	-0.000618291	-0.00237434	-0.00342702
b0177	-0.00241788	0.0028801	-0.00279699	-0.00372797	0.00224197	0.00664611	-0.000638645	-0.00163529	-0.0141327	-0.00485005	0.00744251	0.00302859	0.00360764	-0.00662014	0.00270377	0.00559672	0.00106367	-0.000711909	-0.00170196	0.00294459	-0.0022962	-0.000611031	-0.000722148	-0.00263595	-0.00592476	0.000991448	-0.00213187	0.00621468	0.00613105	-0.00252055	-0.00468292	-0.00443884	-0.00351313	0.00460601	0.000554696	0.00476842	-0.00219857	0.000171398	0.00127727	-0.00288557	-0.0088574	0.017087	0.00246502	0.003587	0.000127371	-0.00172572	-0.00284839	-0.00339221	-0.00418213
b0178	0.000205222	0.00782041	0.00211456	0.00256219	-0.00506887	-0.00232026	-0.00154729	-0.00566675	-0.00764841	0.00542749	0.00975189	-0.00706375	-0.00232456	0.00521458	0.00106906	-0.000567081	-0.00675903	0.000393634	-0.00219569	-0.00172982	-0.000594404	-0.0110599	0.000241489	0.00755263	-0.006861	-0.00758943	0.00413778	0.00222251	-0.00118476	-0.001201	0.00333887	-0.00842101	-0.00215599	0.00625991	-0.00046226	-0.00407186	0.00138848	-0.000848106	-0.00491578	-0.00203872	-0.00274311	0.0219904	-0.00976112	0.00245112	0.00462494	0.00194955	-0.00579108	-0.00885933	0.0116899
b0179	-0.000163436	-0.00448936	-7.46215e-05	-0.00454553	-0.00196122	0.0041554	-0.00230816	-0.00133185	-0.0116215	0.000363036	0.010019	-0.00341822	0.000300272	-6.33605e-05	0.00106124	0.00211331	-0.00355064	0.00144458	-0.00391376	0.00113026	-0.00508336	-0.00389236	-0.00650169	0.00092067	-0.00107777	0.00175833	0.000108211	-0.00398976	0.00752388	0.000586758	-0.00352193	-0.00500503	-0.00622749	-0.00223786	-0.000105294	0.000923737	0.00295394	-0.000255838	-0.00461114	-0.00892643	-0.00629334	0.0102	-6.59908e-06	-0.000714509	-0.00491935	-0.00273133	-0.0095793	-0.00678371	0.00437223
b0180	0.00517237	-0.00251651	0.00622121	-0.0026139	0.0012138	0.000628157	0.00183584	-0.00939764	-0.0112111	-0.0063836	0.00747522	-0.0030575	0.00424656	-0.00388809	0.00305927	-0.012966	-0.00552135	-0.00345659	-0.00173951	0.000207452	-0.000661814	-0.00756999	0.00374414	0.00373879	-0.00312583	0.00349973	0.000897996	-0.014799	-0.00875661	0.00371355	0.00407144	0.00220327	-0.00665069	-0.00814593	-0.00406055	-0.00434659	0.00182744	-0.00232202	-1.02692e-06	0.00212164	-0.00341705	0.0102046	-0.00659491	0.00414117	0.000779062	0.00174797	-0.00107338	-0.0147811	0.0129118
b0181	0.00309289	-0.00428488	0.00279354	-0.00191392	-0.00475046	0.000647889	0.000537292	-0.00635696	-0.00601261	-0.00501569	0.0120823	-0.00578613	-0.00278565	0.00107787	-0.00387746	-0.00882274	-0.000760642	-0.00358728	-0.00187561	-0.00206865	-0.00162285	-0.00563882	0.00764906	-0.00416187	0.00064829	0.0018201	-0.00420076	-0.00270624	0.00768338	-0.00685915	0.000158664	-0.0136083	-0.00473858	0.000330215	-0.0033929	-0.00379343	-0.00126657	-0.00563887	-0.00396126	-0.00249016	-0.00625084	0.0116279	-0.00581532	0.00599186	0.000295484	0.00290763	-0.0048212	-0.00181402	0.00278903
b0182	-0.00477324	-0.00122358	-0.00118715	-0.000826226	-0.010273	0.00282953	0.00208355	-0.00632764	-0.0167799	0.00242138	0.00327973	-0.00337602	0.00155924	0.00271061	-0.000190867	-0.00599137	-0.00595669	-0.00636736	0.00202001	-0.00260992	-0.00139527	-0.00709665	-0.00696476	-0.00678657	-0.00390218	0.00544211	0.000519382	-0.00706281	0.00531669	-0.00507525	-0.0123025	-0.00515854	-0.0082415	0.00688805	-0.00496919	-0.00226177	-0.00207886	0.00227992	-0.000234648	-0.00980497	0.000207118	0.00362388	-0.00117992	-0.00340913	-0.00167781	0.0118293	-0.00646903	-0.0156825	0.00657068
b0183	0.00192919	0.00217591	-0.00015679	0.00406672	-0.00809992	0.0059703	-0.00155074	-0.000781012	-0.0195439	0.00251774	-0.00318266	0.00726437	-0.00782347	0.000545941	-0.0083363	-0.00428133	-0.0111816	-0.000127877	-0.0005095	-0.00315571	-0.000143488	0.00163782	-0.00379853	-0.00248853	-0.00281373	0.00377643	7.95649e-06	0.00129995	0.00689874	-0.00243009	-0.0125372	-0.0104605	-0.00742646	-0.0100106	-0.00524263	0.00132456	-0.00194667	-0.00472307	-0.00111537	-0.0127916	-0.0063864	0.00336047	0.00296081	-0.00625999	-0.00350588	0.00199864	-0.00661398	-0.0219427	0.00280252
b0184	-0.00145105	0.00365497	-0.00327547	0.00342884	0.000841144	-0.00251795	-0.00234813	-0.00408392	-0.0222545	0.00108954	-0.00291855	0.0122154	-0.00069565	-0.00117268	-0.00361826	-0.00690084	-0.00247814	0.00221954	0.00173535	0.00380815	0.00170226	0.000329586	5.93115e-05	-0.00387631	-0.00257566	0.00134771	-0.0057598	-0.00368735	-0.00129387	-0.00632422	-0.00520223	-0.000373812	-0.0070143	0.0030149	-0.00371014	0.000579374	-0.00278075	-0.00570612	0.0028025	-0.00864818	-0.0019378	0.00770755	-0.000898894	0.000411382	0.00289283	0.000426761	-0.00201442	-0.00754427	-0.00398822
b0185	0.000425154	0.00622669	-0.00130075	0.00197834	-0.00385326	-0.00103029	-0.00392774	-0.00347118	-0.0164156	0.000534245	-0.0113465	0.00721709	0.00182607	-0.00348309	-0.00557281	-0.00128096	-0.00284955	0.00190058	-0.00698162	0.00366359	0.000882876	-0.000811586	-0.000732085	-0.00428769	-0.00200332	0.00532806	-0.00280148	-0.00212464	0.00320547	0.00157969	0.00253885	0.00345711	-0.00144263	0.000359235	0.000259038	-0.00291305	-0.00242792	-0.00144942	-0.0103549	-0.00226834	-0.0069069	0.00216597	0.00713173	0.0089985	-0.00979406	0.000139442	-0.00197024	-0.00411012	0.00653147
b0186	-0.00077256	0.006499	-0.00497543	0.000579027	0.00164996	0.000338647	-0.000867047	0.00517584	-0.0060031	0.0071377	0.00693583	0.0104446	0.010894	0.00439816	-0.00578615	-0.00218352	-0.00575115	-0.00863168	0.00325152	0.00110526	0.00489961	0.00599874	0.00196001	-0.000645596	-0.0132326	-0.0144592	0.00275992	-0.000950484	0.00923367	-0.00182711	0.000310924	-0.00808133	-0.00175179	0.00568765	-0.00459726	0.00529638	-0.00180229	0.00195262	0.00300824	-0.00420604	-0.00207945	0.0013406	0.000446808	0.00301843	0.00230735	-0.00677365	-0.00169176	0.00698537	-0.00217365
b0187	-0.00661853	0.0223704	0.0049105	-0.00394291	-0.00884842	0.00396896	-0.0133641	0.00198113	-0.00412545	-0.00567527	0.00229249	0.00890825	0.0154249	-0.000375895	-0.00439116	-0.00558937	-0.00605556	0.00756173	0.0125316	-0.00467641	-0.0114141	-0.0125065	-0.0118007	-0.00866944	-0.00162235	-0.00269512	-0.00885055	-0.0173561	0.0141497	-0.0109418	-0.00405752	-0.00405787	0.00409111	0.0105357	0.00474401	-0.00198874	-0.00101147	0.0116372	0.0118051	0.00335138	-0.00264079	-0.000960722	-0.0132858	0.016347	-0.0202026	-0.000776063	0.00207722	0.0141124	0.01004
b0188	-0.00458243	-0.00486825	-0.00248253	0.00171175	0.00524512	0.00311183	-0.00493946	-0.00171606	-0.0135401	-0.00714149	0.0138188	0.0103454	-0.0117862	0.00649797	0.0032616	-0.000275799	0.00156469	0.00634278	-0.00467668	-0.00387214	-0.00368558	0.00318247	-8.45609e-05	0.00365626	-0.00333958	-0.000917556	0.0075053	-0.00362614	0.00523936	0.00522902	-0.0016872	0.0177356	-0.00195286	-0.000884761	-0.000182945	-0.0058905	0.00443872	0.00582827	-0.00085784	0.00133522	-0.00913556	-0.0105764	-0.00313787	0.0109071	-0.000253955	0.000900838	0.00382812	-0.00265247	0.00713471
b0189	-0.00702954	0.0133255	-0.00604067	0.00879518	0.000250551	0.00066305	-0.00367144	-0.00981364	-0.00568832	-0.00383722	0.00374989	0.011335	0.00309334	-0.00859092	0.00077457	-0.00536031	-0.0101203	0.0166163	-0.0025719	0.00412541	-0.00418588	-0.0121879	0.0070558	-0.0101966	-0.0130681	0.00168099	-0.0113295	-0.0196441	-0.00927507	-0.00631972	0.0164801	-0.00852523	-0.00760178	0.00363821	0.00186368	-0.0147281	-0.000317383	-0.00825038	0.00759652	-0.00469628	-0.00517153	-0.00341298	-0.0105859	-0.0141767	-0.00354978	0.000299838	-0.00138541	-0.00927451	0.0118411
b0190	-0.00959392	0.00230308	-0.00875197	0.00208113	0.00149706	0.00420075	-0.00116916	-0.00779279	-0.021675	-7.2584e-05	-0.0122793	0.00447855	0.00175301	-0.00964219	0.00701329	0.00238786	-0.00272343	0.00525623	0.00412445	-0.00239961	0.000218659	-0.0167579	0.00270064	-0.000539264	0.00330661	0.00153273	0.00396438	-0.00569184	-0.00096079	-0.00213366	0.00392231	0.00267059	-0.00562698	-0.000416653	-0.00115417	-0.00853639	-0.00119358	0.000309495	0.00183667	-0.0179942	0.0119647	0.00454917	-0.00510499	0.000411231	0.00173488	-0.00276157	-0.00466281	-0.00285888	0.01637
b0191	0.00108486	-0.00316896	-0.00902259	-0.00622593	-0.0081393	0.0064535	-0.00738755	-0.00959515	-0.0164806	-0.0164157	-0.000130252	0.00482232	0.00231144	-0.0109963	0.0163331	0.00670267	-0.00691648	0.0208349	0.00643678	-0.00218524	0.00322692	3.08202e-05	0.0109527	-0.0152411	0.00950571	0.00865442	0.0140659	-0.00466333	-0.0113883	-0.00303663	0.00566881	0.00234094	-0.00833315	0.00289823	0.00193859	-0.0024993	0.0120285	0.00305473	0.0059929	-0.00634701	-0.000379377	0.00943139	0.00192065	-0.00353415	-0.00468372	-0.0102871	-0.0109274	-0.0159242	0.014225
b0192	0.0005258	-0.00846769	0.00538564	-0.00126366	0.00622776	0.000651078	-0.0071789	-0.0132746	-0.0152955	0.00815436	0.00332606	0.00626625	-0.00246991	0.0027809	0.00711255	0.00146533	-0.00233068	0.00164944	-0.00494786	0.00458499	0.00120095	-0.00460028	0.00221026	-0.00108659	-0.00326012	-0.00140622	-0.00396081	-0.0125042	-0.00290052	-0.00255957	-0.0019209	-0.00367202	-0.0063933	0.00516185	0.00457085	-0.00309563	0.00368315	0.0017782	0.00332357	-0.00539196	-0.00976766	-0.00188281	-0.00216094	0.00339306	0.000732857	-0.00246249	-0.00203473	-0.00499564	0.00220775
b0193	-0.0135426	0.00690885	-0.00246979	-0.0116943	0.0076438	-0.0107925	-0.00837231	-0.0115292	-0.0185017	-0.00142136	-0.00574818	0.0140067	-0.0123846	-0.00559923	-9.39672e-08	-0.0117169	-0.00759576	-0.00188344	-0.00291529	-0.000559313	0.00391159	0.0126687	0.00404431	-0.0137057	-0.000965273	-0.00648331	0.0135265	-0.0436627	0.00464221	0.000360572	0.00692483	-0.0120141	-6.11694e-05	-0.00503472	0.00547203	-0.00136506	0.0111689	0.0063235	-0.0279449	-0.00373754	0.00575891	-0.0176929	0.0102425	-0.0063709	0.00389586	-0.0150467	0.00735402	0.00270548	0.00422789
b0194	0.00232197	-0.00071409	-0.00130398	-0.00377745	-0.00648716	0.000257263	-0.00079729	0.00122004	-0.0172317	0.00458107	-0.00659358	-0.00259449	0.00191031	-0.00159043	0.00209985	-0.00130483	0.00315214	0.0014389	-0.00412754	-0.0094168	0.00106059	0.00139885	0.00522557	0.00373747	0.000205153	0.000926097	-0.00129457	0.00777812	-0.00521312	0.000429425	-0.00351003	0.00173961	-0.00212546	0.00762192	-0.00191225	-0.004275	-4.87328e-05	-0.0054347	-0.00397644	-0.00166828	-0.00665197	0.0152259	0.000456386	-0.00430422	0.0044402	0.00263828	-0.00311293	0.00353285	-0.000569146
b0195	-0.00338411	0.00987688	-0.00381658	0.00223636	0.00328963	-0.00871647	0.00116433	-0.00158408	-0.00305245	0.0127031	0.00769907	0.00943341	0.00511727	-0.00997029	0.0179913	-0.000667324	-0.00952897	0.00897648	-0.00253131	-0.00229107	0.0148321	0.004357	0.00386455	-0.0277426	-0.00433062	0.0150556	0.00643991	-0.00632724	0.0073372	0.00881117	0.0116459	0.0100035	0.00120048	0.0128589	-0.00396876	-0.000958781	-0.00726423	0.0032228	0.0107848	-0.00351633	-0.00396323	0.00252151	-0.000534542	-0.0101718	0.000355687	-0.00337451	-0.000335737	0.00879311	0.010587
b0196	-0.00859749	-0.00820465	0.00116853	-0.00472238	-0.00235227	-0.00291954	0.00140785	-0.00325429	-0.00928727	0.0032756	0.00377733	-0.000251783	0.00268534	-0.0107182	0.0207017	-0.00625967	-0.00501831	0.0089611	-0.00167552	0.00806167	-0.00384723	-0.00474238	0.00128993	-0.0062391	-0.00485901	0.00750312	-0.000516633	-0.00410838	0.000908348	0.00550734	0.0236166	0.0148687	-0.0011973	0.00975819	-0.00260238	-0.000706236	0.00642427	0.000194278	-0.00134533	-0.00137836	-0.00643266	-0.00692324	-0.0106446	-0.0105686	0.00588021	-0.00508021	-0.00715441	0.00596875	0.00524251
b0197	-0.0123067	-0.00753428	-0.00602166	0.0300947	-0.00525654	0.00826916	0.00751681	-0.00787686	-0.021494	-0.0120453	0.00394706	-0.00790464	0.00745886	9.93086e-06	-0.0046746	0.00339363	0.00210053	-0.0102686	0.000280456	-0.0112994	0.00545733	-0.00406848	0.00500827	0.000580646	-0.0104821	0.0124997	-0.00558527	0.00439002	0.00813818	0.00493995	-0.00695642	0.00313112	-0.00570608	0.0146387	-0.00262285	-0.00224147	0.000597085	-0.00162962	-0.000154705	-0.00814904	-0.00905571	0.0197164	0.00411712	-0.00690519	0.014441	0.00161538	-0.00978813	-0.00879239	-0.00624697
b0198	-0.00821263	-0.0152258	-0.000128749	0.00887601	-0.00105992	-0.00159248	0.00525694	-0.00803183	-0.0123712	-0.00846504	0.00408969	-0.00422092	0.00861047	-0.0103092	0.000143836	0.0122667	0.00441764	0.00851463	0.00378588	-0.00959833	0.00673051	-0.0122606	-2.59669e-05	-0.00944459	-0.0248143	0.0125359	-0.000290161	0.00370426	0.00450806	-0.00673678	-0.00637592	0.0175899	-0.0059133	0.0206183	0.000954614	0.00188699	0.00174474	-0.00925048	-0.0133201	-0.0113434	-0.0035844	0.0159486	0.0056124	0.00230815	0.0108107	-0.0146644	-0.00269173	0.00269861	-0.00323818
b0199	-0.00871758	0.00818994	-0.000853978	0.00285418	-0.00980733	0.0149368	-0.000364757	-0.0130539	-0.0040856	-0.00397237	0.00564769	-0.0181551	-0.00137015	0.00153419	-0.00246187	0.0103086	0.000755185	-0.00205286	0.00832854	-0.029126	-0.00217495	-0.0071609	0.00411658	0.00213394	-0.0112291	0.0143606	-0.0032093	-0.00199992	0.0183639	-0.0140766	-0.00577634	-0.00465579	-0.00688518	0.0127399	0.00189175	0.00486072	0.0021658	-0.0091486	-0.00943802	-0.0110372	-0.0101114	-0.00756363	-0.00015273	0.0178274	-0.00661616	-0.00371351	0.0079409	-0.0156847	0.0042696
b0200	0.000294203	-0.00182058	-0.000726658	-0.000294488	0.00433897	-0.00758212	0.00558319	-0.00365093	-0.00952776	-0.0013415	0.0100561	-0.00162041	0.00667607	-0.00595772	-0.00182144	-0.00965815	0.00177649	0.00275766	-0.0136439	0.00188529	0.00244597	0.00955377	-0.00445424	0.000207371	0.00206961	-0.00136018	0.00501022	0.000546001	-0.0011561	0.000643845	0.000330635	0.00424008	0.005697	-0.00204077	-0.00475086	-0.00376566	0.00446064	-0.00247474	0.00397195	0.00211758	0.00241287	-0.00308125	0.000297121	0.010183	0.00774194	0.0031831	-0.00901782	-0.00293944	0.00402769
b0207	0.015295	0.0107178	0.00772152	-0.00524134	-0.031283	0.0122234	-0.00475652	-0.00810399	-0.00831554	-0.0051733	-0.00520203	0.0156407	-0.00675219	0.0137523	-0.00404183	-0.00368361	0.0173317	-0.0137967	-0.0122199	0.038286	-0.00546364	-0.0183849	0.0157436	-0.00169154	-0.0141205	-0.00601227	0.0137356	-0.00541219	0.00297272	-0.0127746	0.0153515	0.000780263	0.000771519	-0.00893077	0.00302835	-0.00978321	0.00351427	-0.0145898	-0.0164232	0.0108463	-0.00638091	0.0112998	0.00192071	0.0165059	4.51358e-05	0.0067371	0.0143685	-0.00313188	-0.00496045
b0208	0.011111	-0.00280687	-0.0126235	0.0136864	-0.00561932	0.0466536	-0.00653423	-0.00338289	-0.0110847	0.00260756	-0.0132277	0.0203517	-0.0133407	0.000677714	-0.0074712	-0.00555651	-0.0155985	-0.00897133	-0.00515553	-0.014048	-0.000792336	-0.0597011	0.00388661	-0.00446248	-0.00802864	-0.0250448	0.00208252	-0.0049602	-0.0134592	-0.015158	0.0108652	-0.0114984	-0.00819026	0.00737536	0.00124529	-0.00857821	-0.0030625	0.00258207	-0.00900418	-0.00905068	-0.00300337	0.0119152	-0.00213217	0.03847	0.0123157	0.00226803	0.092698	0.0217191	0.0036535
b0209	-0.00205977	0.00542502	-0.00134221	-0.00560635	-0.00239644	-0.00682772	0.000794115	0.0021792	0.00275037	-0.00506575	0.00600842	-0.015806	-0.000920194	-0.00302186	-0.0234821	-0.0382163	-0.00983454	-0.00260891	-0.0140983	0.00136311	-0.00214775	0.00333869	-0.00385889	-0.0045836	0.000496	-0.000784693	0.00180394	-0.0035653	-0.00769392	0.00523333	0.00184619	-0.00647171	-0.00401064	-0.000279709	-0.00415101	-0.00250225	0.00306549	-0.00405956	0.00154051	0.0041381	0.00516395	-0.0114496	-0.00096319	-0.00252075	-0.00394839	-0.00783051	-0.00100659	0.00204539	0.00767049
b0210	-0.0182015	0.0096613	-0.00123477	-0.000832193	0.00857251	-0.0181118	0.0114299	4.77679e-05	0.0149527	-0.0103196	0.00795221	-0.0176106	-0.00234426	-0.00230582	-0.0195398	-0.0224591	0.00230459	-0.00242878	-0.00424277	-0.00543849	0.000785601	0.0159781	-0.0165051	0.00758698	-0.00330991	-0.00239008	0.0101329	-0.0175474	0.0117154	0.0115301	-0.00159598	-0.0181551	0.000874341	0.013203	-0.0095831	-0.00954251	0.0074228	-0.00385222	0.00096732	0.00205544	0.00687648	-0.00331714	-0.0106157	0.000968393	-0.016335	-0.00526673	0.00574093	0.0110125	0.0168338
b0211	0.00411892	-0.0092706	0.00323868	0.0283021	-0.0010287	0.00113803	0.0128771	-0.0014003	0.0166479	-0.00830243	-0.00381896	0.0028808	-0.00860692	0.000564944	0.000538035	-0.00134083	-0.00961931	-0.011103	0.00475744	-0.0111849	0.00300921	-0.00100971	-0.0193057	-0.0113766	0.0176593	-0.00682304	-0.00697891	-0.00282851	0.0231808	0.0039665	-0.00321463	0.0120664	-0.0103604	-0.0066289	-0.0142775	-0.00743929	-0.00237079	0.00591028	-0.00217273	-0.026719	0.00146128	0.0033559	0.00493685	-0.0137783	-6.55998e-05	0.0298071	0.0015012	-0.0134248	-0.00196216
b0212	0.0111298	-0.0101312	-0.00372921	0.00246195	0.00859326	-0.00291707	-0.00481901	-0.00789611	0.0141994	-0.00223617	-0.0101354	-0.00634579	-0.0042997	0.00814746	0.00406247	-0.0091632	0.000888431	-0.0133179	0.0163106	-0.00534487	-0.0034491	-0.00846264	-0.00450373	-0.00761566	-0.00517847	0.00385713	-0.00470781	-0.00620409	0.0136697	-0.0108574	-0.0010026	0.0070514	-0.0111377	0.0133522	0.00373939	0.00063503	-0.0036156	-0.00206626	-0.00331411	-0.0202744	-0.00314499	-0.000289495	0.00497576	-0.00520893	0.000337197	0.00268331	0.000119416	-0.0163623	-0.00583067
b0213	0.00455046	0.00888224	-0.00215388	-0.00473458	-0.00527473	-0.00361866	0.00447907	-0.00573482	-0.00694078	-0.000804989	-0.0117678	0.00728039	-0.000527913	-0.0110233	-0.00587682	0.000456458	0.000721132	-0.00526644	-0.00592381	-0.0064876	0.00342483	-0.0138891	-0.00248216	0.00628887	0.00545667	-0.00608864	-0.00898147	-0.0018685	0.000371672	-0.0084719	-0.00574727	-0.00176365	0.000317607	0.00246349	-0.00489923	0.00152456	-0.00407695	0.00333803	-0.0019852	-0.00312096	-0.00383424	-0.0150605	0.000823913	0.00183213	0.0106534	0.0021271	-0.00149379	0.00449129	-0.00271305
b0214	-0.0130569	-0.00603289	-0.00435979	0.00410381	0.00680885	-0.00318681	0.0027513	0.00347182	0.00102935	-0.00424798	-0.0196792	-0.00415512	0.00811859	-0.0142634	0.0041216	0.00146257	-0.0113639	0.00339051	0.00228437	0.00764158	-0.00519286	-0.0120133	-0.011474	-0.00511013	0.00436867	0.00263975	0.00319919	-0.00486066	-0.0174634	-0.00203765	-0.0137601	0.00614728	0.00192462	-0.0211228	-0.00883928	0.00175379	-0.00260586	-0.0012756	0.00475014	0.000504715	-0.00295443	0.00155419	-0.00748545	0.0104416	1.47559e-05	-0.00417254	-0.00916654	-0.0128403	0.0014517
b0215	-0.00467185	-0.00153225	-0.00637716	0.00313206	-0.00695084	0.00085032	-0.0034767	0.00111082	0.000620653	-0.00988252	0.00384659	0.00544654	0.00416916	0.00314803	-0.00715768	-0.0013973	0.00199311	-0.00635299	-0.0109003	-0.00671027	0.000734948	-0.00548089	-0.00473703	0.00784102	0.00665139	0.00164971	-0.00359412	0.00527035	-0.00290361	0.0069117	-0.0023755	0.00472823	-0.0048272	0.00103097	-0.000289579	-0.00640229	-0.000715379	0.00279389	-0.00480662	-0.00306507	-0.00766884	-0.00372942	0.00279269	0.00600144	-0.00349272	-0.00338598	-0.00395342	0.00171859	0.00670008
b0217	0.0109912	0.00574962	-0.0271409	0.0203661	-0.0114059	-0.0125299	-0.00107412	-0.0107603	-0.00327362	0.000433468	-0.00132777	-0.00704933	-0.000213243	0.0080561	-0.0217043	0.00592001	-0.0104398	-0.00352691	-0.0390077	0.0102	0.0335817	-0.0305781	0.026609	0.00161923	-0.033619	-0.0137474	0.0116203	0.000530407	-0.000568266	0.00752397	-0.0151297	0.00641804	0.000517369	0.0133787	0.00546111	0.00443499	-0.00614945	-0.0025811	-0.00134142	0.00887679	-0.0086466	0.0228397	0.00587084	-0.00770259	0.00703928	0.00191737	0.00875059	-0.0103452	0.0196963
b0219	-0.00486363	0.00312742	0.00745911	0.00281128	0.00276284	-0.0118656	-0.00159418	-0.00489443	0.00433265	-0.00738466	-0.000486849	-0.00505228	0.000874337	0.00317844	0.00914731	-0.0111791	0.00722019	-0.00487957	-0.00902571	-0.00592723	-0.00198605	-0.0156618	-0.00831365	0.000512366	-0.000964264	-0.00425147	0.00349871	0.00105945	-0.000942583	-0.0145535	-0.00736103	0.00350523	-0.000516752	-0.0176306	-0.000664498	-0.00484104	-0.00943123	-0.00696556	0.00654289	0.00373264	0.00293432	-0.000305181	-0.00811829	0.00778065	3.60738e-05	0.000892823	0.00298046	0.0131305	0.00672834
b0220	-0.0107425	-0.00645572	-0.0143091	0.00592253	0.000299429	-0.00291044	-0.0088724	-0.00462444	-0.00449248	0.0108447	0.011045	0.00208507	-0.000812303	-0.00883847	-0.0062701	0.00604742	0.00634506	-0.0129601	0.00275669	0.00370901	0.0064556	0.00849791	-0.00530784	-0.000750672	-0.0123661	-0.00649675	-0.00428744	-0.0153947	-0.00453319	-0.00745578	-0.0121131	-0.0177403	0.00563565	0.00347821	0.00193179	0.00282827	0.00555529	0.00570826	2.92477e-05	0.00583441	-0.00350511	-0.00911077	-0.00210617	0.00131725	0.000441424	-0.00439165	-0.0184573	-0.00957147	0.00143886
b0221	0.00720753	0.00142712	0.00017453	-0.0141127	-0.0171183	-0.0111529	0.00207778	-0.0114003	0.00606315	0.00309353	0.0490036	0.00376765	0.00134081	-0.00683553	-0.00581948	0.0220981	0.00280578	-0.0043299	-0.00116516	-0.00220133	-0.00276435	-0.00443666	-0.00622987	0.00969164	0.00664626	-0.0101365	-0.0203766	0.0118805	0.00508014	0.0112544	-0.0209007	-0.00481664	0.00285575	0.00159	-0.00205162	0.00246329	-0.00633604	-0.00669333	0.0116814	0.0235327	0.00695813	0.000167009	-0.0100285	-0.0137586	-0.00313241	-0.00643266	-0.0107165	-0.00472989	-0.00100443
b0222	-0.000769164	-0.0068416	0.00103358	-0.00305212	-0.00894469	0.00330288	0.000498092	-0.00226872	0.0171712	0.00337906	0.00380341	-0.00389224	-0.00089514	0.00366087	-0.00163051	-0.0089194	-0.00302489	-0.00648972	-0.00778408	-0.0102026	-0.00167377	-0.0090071	0.00401847	-0.00659805	0.000950662	0.00492572	0.00440778	-0.0102279	-0.00801478	0.000857118	-0.000762383	-0.00848799	-0.00139407	-0.0058214	-0.00502506	-0.0060622	0.00224967	-0.00692831	0.010382	0.00161799	-0.00866227	0.000717669	1.8568e-05	0.00855856	0.00279878	0.00889914	-0.00771052	0.00476136	0.00944444
b0223	0.00239505	0.00136929	0.00141368	-0.0105463	-0.00613432	-0.000684223	-0.000378399	-0.000688787	-0.00513662	0.00472564	-0.0024375	-0.00632668	8.09843e-05	-0.0087823	-0.00306953	-0.0123514	0.00203657	-0.00733997	-0.00690296	-0.0050193	-0.00196794	-0.00559468	0.00870766	-0.00834649	-0.00133828	0.00419068	-0.00396654	-0.00542931	-0.00185622	-0.000753546	0.0047047	-0.00161123	0.000536874	0.00296414	-0.00213963	0.0029029	-0.00218907	-0.00365207	0.00335712	0.00344302	-0.00163709	-0.00590127	-0.000392723	0.00894902	-0.00381683	-0.00796014	0.0100785	0.00080763	-0.00249892
b0224	-0.0122872	-0.000532965	-0.00150679	-0.00827388	-0.0258952	-0.000344411	0.00351437	-0.00821018	0.000536389	-0.00211819	-0.000745132	0.0112652	0.00227988	0.00103604	-0.00344869	0.00600735	-0.0115975	-0.00389799	-0.00730879	-0.00940514	0.000336343	-0.0017511	-0.00421914	0.00369208	-0.00741615	0.000457602	0.000323338	0.00583353	-2.29453e-05	0.00751686	0.00211449	0.0166899	-0.00158999	-0.0140086	-0.00431692	-0.000752911	-0.000258143	-0.00621788	0.00235852	0.000818094	0.010912	-0.00886416	-0.000546858	0.00543972	-0.00662081	-0.00931247	-0.000967985	0.00355087	-0.00314407
b0225	0.00387921	0.0056281	-0.0134404	-0.00997613	0.00329819	0.00638364	0.00189874	-0.00413455	0.0216954	0.0281783	0.0171014	0.0325149	-0.00711486	0.00878442	-0.00667345	-0.0011003	-0.00549901	-0.0033179	0.0127528	-0.0025169	-0.00115263	-0.0118203	-0.0284482	-0.00753218	-0.0123018	-0.0122677	0.00238339	-0.00742036	-0.0214211	-0.012905	-0.0168936	0.0248586	0.0154822	0.0175289	-0.00430048	-0.00248337	0.000466923	-0.00800864	-0.00693576	-0.00594656	0.00345583	-0.0113385	-0.0157395	0.0103555	-0.00345185	-0.00380217	0.00126496	-0.0135816	-6.61761e-07
b0226	-0.0059091	-0.00936776	-0.00931706	0.00516431	0.00309561	0.0103703	-0.000842782	-0.00186188	0.00732819	-0.00934006	-0.00110985	0.017265	0.000668079	-0.00896305	0.00478752	-0.0156704	-0.0076214	0.00969396	-0.000676572	0.00169445	0.000793342	-0.00443287	-0.00374675	-0.029863	0.0125177	-0.000365922	0.0188308	-0.00241356	-0.0119273	0.00497667	-0.0146581	0.00793113	0.00164359	-0.00665607	-0.0022374	-0.00554965	0.000884587	-0.0118712	0.000677095	0.00341104	-0.00340264	-0.000225422	-0.0113399	0.0136225	-0.00329613	-0.0168358	-0.00112419	-0.00179379	0.0206112
b0227	-0.00247082	0.0151479	-0.00746138	0.00137419	-0.00309731	0.00569055	-0.00621072	0.000101654	0.0075549	0.00507363	0.0112076	0.00149537	0.00758177	0.00109826	0.0164943	0.0141176	-0.00496594	-0.00556541	-0.00568921	-0.00312534	-0.00398375	-0.0065567	-0.00657037	0.00325339	-0.00236357	-0.0107823	0.00111402	0.00402444	-0.0170845	-0.00705222	-3.07982e-05	0.00235279	-0.000845775	0.00602841	0.00289188	0.00242947	0.00120437	-0.012501	0.0043271	0.00215448	-0.00548793	-0.00619461	-0.00488689	-0.0129324	-0.00510318	-0.00324091	0.00340793	-0.000518353	-0.0303252
b0228	-0.00320259	0.018088	0.0041235	0.00305331	0.00293715	0.00496203	0.00729489	-0.00901524	0.00900953	-0.0145209	0.00937722	0.0107646	0.00410341	-0.00446753	-0.0142713	-0.0062274	-0.0173439	0.00428052	-0.00611075	-0.00634544	0.00132575	-0.00825268	0.00867406	0.00571163	0.00176595	0.00301026	-0.00217401	-0.003792	-0.0151349	0.000412832	-0.0148506	0.000483483	0.00646955	-0.00217326	-0.00505768	0.00106791	0.00568656	-0.00919319	-0.00251442	-0.000379093	-0.00348831	-0.00495836	0.000723798	-0.00736343	0.0120331	0.00467517	0.00873714	0.0144712	-0.00706455
b0229	-0.00415131	-0.00456379	0.0135564	0.00171537	0.000531399	0.0119958	-0.00484997	-0.00226193	-0.0050338	-0.0134953	-0.0189874	0.00192059	-0.00697801	-0.00818478	-0.016616	0.00428688	0.00121258	0.0119783	0.00777556	0.00757189	0.00190285	0.0110954	0.0117528	0.0102794	0.0157054	0.00171559	-1.07776e-06	0.0366036	0.0199962	-0.00828849	-0.00584573	-0.000297681	0.00299393	-0.0164322	0.00453348	-0.00387955	0.00309802	-0.00416054	-0.00288691	-0.00263936	0.00456477	-0.00191656	-0.0036891	0.0151855	-0.0107853	-0.033623	0.00904453	-0.0212005	0.00076889
b0230	0.0201859	-0.00192689	-0.00111305	0.00207672	-0.00494015	-0.00145867	-0.000443738	0.0182384	0.0157662	0.0024766	0.00205722	-0.0171295	0.00742513	-0.000581839	0.0147718	0.0195415	-0.00498386	0.00116556	0.00507754	0.00558183	0.00375103	0.0100454	-0.00847195	-0.00861158	-0.00681728	-0.0117153	0.0146441	0.00864628	-0.0105756	-0.000585449	0.0139143	0.000687069	-0.00966313	0.00940352	-0.00128965	-0.00339063	0.00831815	9.49652e-05	0.0175287	0.00766229	-0.00798089	-0.00929603	-0.0098233	0.028748	-0.00129728	-0.00141124	-0.00462847	-0.041542	0.00940106
b0231	0.00862285	0.00963302	0.010152	0.00698461	-0.00220429	-0.00464863	-0.00650285	0.00334652	0.00702723	0.00120177	0.00239011	-0.0108108	0.000557997	0.000339972	-0.00567644	0.000177719	-0.00172028	-0.00996493	-0.00409046	0.112647	-0.00104383	0.00449395	0.00259931	0.0017475	0.00444153	0.00465463	-0.000845718	-0.000251335	0.00474942	0.00236685	0.000351026	0.000387996	0.00547962	0.00845282	0.00767301	-0.0076984	0.000614677	-0.0117305	-0.00160939	0.00220572	-0.000263076	-0.00589064	-0.00133256	-0.00850253	0.00537583	-0.0152928	-0.00412374	-0.00631669	0.0101001
b0232	0.00679671	-0.0195934	0.00305373	-0.00790468	0.019845	0.0185606	0.0105265	-0.0126345	0.0279005	0.00603577	0.00656525	0.00275772	0.0104698	-0.00901167	0.00790998	-0.0111568	0.0072436	-0.0129243	0.00280809	0.0734103	-0.0112909	-0.015434	0.00462609	-7.22474e-06	0.0163364	0.00932971	-0.00749972	0.00280642	0.000966993	-0.0187712	-0.00460323	-0.0162333	0.000130724	0.00541799	-0.016069	-0.00151262	-0.00139701	-0.00176237	0.00316721	0.00437491	-0.00989605	-0.0240147	0.000590451	0.0051873	0.0037061	0.00795401	-0.00859174	-0.0126788	0.00917726
b0233	0.0049593	-0.0099803	-0.0211146	-0.0101362	-0.0277502	-0.00589003	-0.0252997	0.00750869	0.00197254	0.00344292	0.00321081	0.000629587	0.0100494	-0.0115862	0.000616026	-0.0114183	0.000751256	-0.00658923	0.0408369	0.0545375	0.0157968	-0.00287203	0.00545269	0.0102404	0.00423236	0.00729047	-0.00271366	-0.00569388	-0.00123799	-0.0185207	-0.00286818	0.014161	-0.000867613	0.0239328	0.0263848	0.00331127	-0.00253673	-0.010836	-0.0109893	-0.00379855	0.000733379	-0.0173961	-0.00375069	0.00399319	0.00184135	-0.0105207	0.0103394	-0.0137388	0.0054066
b0234	-0.00253982	-0.0177943	-0.00223516	-0.0119896	-0.0148577	-0.0109955	-0.000666279	-0.00968768	0.0568403	0.0108986	0.0100118	-0.00557919	-0.000856823	0.00116907	0.00186326	0.021853	0.00548391	-0.0134241	-0.0165523	0.0512815	0.00777583	0.00701464	0.00861268	0.0124289	-0.0166996	0.0068469	-0.000583004	0.0134339	-0.000253711	-0.00541631	-0.0187896	0.00234052	-0.00728927	-0.0259651	-0.00394989	-0.00973666	-0.0010963	-0.000867134	-0.000216525	-0.0104229	-0.00290564	-0.0181258	-0.00290573	0.0105482	-0.0234045	-0.00746447	0.0103412	-0.00912929	0.000332074
b0237	-0.000535536	-0.00229657	0.00662273	-0.0156854	-0.00591669	0.00129866	-0.000285737	-0.00453778	-5.49996e-05	0.00438049	-0.0154185	-0.00675736	0.00510462	-0.0130791	0.0156439	-0.00347607	-0.00377148	0.00922363	0.00360215	-0.00935975	-0.00662516	-0.0105879	0.00459196	0.00288984	-0.0100345	-0.0015679	0.00135434	-0.00863666	-0.00319249	0.00185878	0.00113849	-0.000668678	-0.00345444	0.000450661	-0.00239683	-0.00295752	-0.00264604	0.00228067	0.00711047	-0.00860038	-0.00145924	0.00756817	-0.0048986	0.00256433	0.00688142	0.0026873	-0.00120266	0.00529646	-0.00162756
b0238	-0.00623664	0.00111539	-0.000491539	-0.0190958	-0.00566473	-0.00282507	-8.07423e-05	-0.00364722	0.00657913	-3.6421e-05	0.00330033	0.00332982	0.014403	0.00522872	-0.00712076	-0.00112501	-0.00329477	-0.0115621	0.00818073	-0.0239912	0.00436714	0.00183335	0.0167774	0.00384999	0.0013999	-0.00187049	-0.00966252	-0.00256816	-0.0145488	0.00465875	0.019378	0.0025104	0.005029	0.0145923	-0.00530999	-0.000727095	0.00224639	-0.00242493	-0.00788497	0.00903001	0.0117553	-0.00637961	0.00230491	-0.0074558	-0.000370277	-0.00249913	0.00766323	0.00578357	-0.00549353
b0239	0.00509018	-0.00182088	-0.00375621	0.00487407	-0.00469422	-0.00563831	-0.00374235	-0.00092786	0.00628313	-0.00143731	0.00537645	0.00306768	-0.00193952	0.00497987	0.00921596	-0.00170867	-0.00123944	-0.00709242	-0.0103314	0.00532592	0.00261393	-0.00770403	0.00230093	-0.000913167	-0.00718289	-0.00477011	0.00656571	-0.000666967	-0.00173461	0.00167046	-0.000940041	-0.00520925	-0.000459966	0.00101916	-0.00149177	-0.00737755	-0.00321449	-0.00584904	0.0015697	0.00620616	-0.00530474	0.00265759	-0.00119815	0.00945252	0.000826216	0.00124476	-0.00802865	0.0108668	0.00403945
b0240_2	-0.00689004	-0.00415189	-0.000468427	0.00264959	-0.00687142	-0.00234688	-0.0106843	-0.00692685	0.00271778	-0.0205589	0.0031733	-0.0249788	-0.00873078	-0.00301331	-0.0114493	-0.0033437	0.00757742	-0.00898583	-0.00391175	-0.0254994	-0.00186986	-0.00939119	0.0122807	0.0139406	-0.014975	0.00112852	-0.00949375	-0.00628342	-0.00132271	0.00920377	-0.0104932	-0.0019652	-0.00508921	0.00405175	0.00188847	0.00443092	-0.00438723	-0.00658949	-0.0151762	0.0541617	0.00475466	0.00136043	0.00363859	-0.0390548	0.00101914	-0.0101647	0.0140135	-0.0249464	0.000583057
b0241	0.0101601	-0.00452699	-0.0220067	0.0124844	0.00386474	0.000193186	-0.00943103	-0.0129236	0.000218292	-0.00975111	0.0055453	0.00267841	-0.00325627	-0.00466631	0.0069473	0.00512864	-0.00244528	-0.0228508	-0.000648973	-0.00506461	-0.00611299	0.0041323	0.0151438	0.0109403	0.00285568	0.0129457	0.00413951	0.0100725	-0.00115212	-0.0125514	-0.00513285	0.00894695	-0.00448835	-0.00119997	0.0119128	-0.0032208	-0.00424606	0.00483106	-0.00190568	0.00541956	-0.0238533	-0.0135351	0.00874426	0.0155361	-0.0037103	0.0048029	0.001168	-0.0150993	-0.0103839
b0242	-0.00326655	-0.00150732	-0.00201178	-0.00635738	-0.00166076	-0.00248726	-0.00218447	-0.00545714	0.00994868	0.00590088	0.00597813	-0.0154808	-0.00697889	-0.00317882	0.00166629	-0.000749954	0.00120068	-0.000177547	-0.00416585	-0.00552514	0.00282695	-0.00244677	0.000526342	-0.00632075	-0.00505264	0.00700546	0.00610535	0.000826573	0.000326572	-0.00700869	-0.00707011	-0.000236844	0.000392634	-0.00941304	-0.00157632	0.00741313	-0.000552344	-0.00140238	0.00167665	-0.00438791	-0.00353144	-0.0105905	-0.00644782	0.00946259	-0.00284456	-0.00905525	-0.00155572	0.0030636	-0.00170737
b0243	-0.00149453	-0.000971782	0.00138499	-0.00788006	-0.0024499	-0.000732296	-0.00460752	-0.00233186	0.0126521	0.00393268	0.00529261	-0.0173732	7.96206e-06	-0.00771225	0.00113603	0.00411163	-0.00279128	0.00204998	-0.00462031	-0.00540687	-0.00190831	0.00407645	0.00164308	0.00410697	-0.000601012	0.00704818	0.00193527	0.00496301	0.00343044	-0.0065495	-0.00708118	-0.000142448	-0.00283411	-0.00575402	-0.00269665	0.00338032	-0.00662423	-0.00130642	-0.00157523	-0.00460138	-0.00824587	-0.0139814	0.000569106	0.00126776	-0.00606068	-0.00512063	-0.00129559	-0.00421222	0.000508106
b0250	0.00400561	-0.00466298	0.0167359	0.00260033	-0.00115388	-0.0101606	0.0487306	0.00981549	-0.00797048	-0.0120807	0.00325658	0.0121875	-0.000356063	-0.00392268	-0.0183425	0.00339563	-0.00714713	-0.00590345	0.000198605	-0.00675293	-0.00767959	-0.0119862	-0.00304855	-0.0192516	-0.000767355	-0.00726572	0.00456736	-0.0190132	-0.0127853	0.0181776	0.00329915	-0.000718246	0.00735331	0.0187452	-0.0166536	0.00106493	-0.00616787	0.00137418	-0.0183426	0.00550424	-0.00728807	-0.00577281	-0.0130068	-0.00406354	0.00567549	0.0068591	-0.00419607	-0.0119394	-0.00403492
b0251	0.00417676	0.00965807	0.0105524	-0.00667033	-0.0330286	0.00374572	0.0181713	-0.0205621	-0.0351924	0.0071236	0.0177346	0.0164526	0.0102788	-0.010656	-0.00614525	0.000572323	0.10124	0.0356747	0.0105604	-0.0225233	-0.0558976	-4.83726e-05	-0.012534	-0.0114593	-0.0106245	-0.00270616	0.00266911	-0.0390234	-0.010866	0.0186231	-0.00517718	-0.000642214	-0.00185889	0.0248324	-0.0120251	0.011018	0.00130563	0.000137913	-0.00110076	0.00296307	-0.000553947	0.00456333	0.00499133	-0.00349103	-0.0114268	0.00806417	0.00641492	0.0256417	-0.00063987
b0252	-0.00108216	-0.00348877	-0.0113387	-0.0174053	0.00466306	0.00939164	0.00531885	-0.0085173	-0.0230808	0.0126785	0.00317961	0.00329813	0.00471303	0.0245969	0.00888648	-0.00334197	-0.0021463	0.00775867	-0.0151205	0.0199588	0.00909738	-0.00846414	0.0030866	-0.0101023	-0.0107753	-0.00661698	0.00425075	-0.015862	-0.0196544	0.0126225	-0.00898286	0.0295109	-0.0083868	1.36607e-05	-0.00285763	-0.0138601	-0.00893621	-0.00233912	0.00305465	0.00030091	-0.00237975	-0.0055901	4.15388e-05	0.0137932	0.0020545	0.00362152	-0.00381324	0.00490698	0.00366256
b0253	0.0115918	0.00376068	0.00909717	0.00521024	-0.00886754	0.00301001	0.00437508	-0.00116436	0.00729688	0.0064938	-0.00650384	0.015672	0.00822166	-0.00147607	-0.0105636	0.00613338	-0.0101205	0.00102013	0.00230917	-0.00735861	0.0022835	-0.00542937	-0.0166879	-0.00139937	0.01013	-0.000643859	-0.00471491	0.0108566	-0.0127261	-0.0176096	-0.00948283	0.0147274	0.00317019	-0.0120394	-0.0103532	-0.00358354	-0.00146008	0.000372359	0.00587395	-0.0113482	0.00080913	-0.00207501	-0.00255783	-0.000840871	0.00243178	0.0158419	-0.0102902	-0.00798786	-0.00328067
b0254	-0.00623328	-0.00213153	-0.0145917	0.00471899	0.00336227	0.00707678	0.00685823	0.00334031	-0.00145316	0.0111909	-0.00784431	0.0124179	0.00714428	-0.00936657	-0.00261022	-0.0007024	-0.0034753	-0.00102306	0.00433112	-0.00909593	0.007869	-0.0319955	0.00164833	-0.0123124	-0.00434221	-0.00205305	-0.0100704	-0.00689372	-0.00202732	-0.00890187	-0.00686022	0.00688532	0.00535628	0.0133943	-0.0136908	0.00711972	-0.000823994	0.00843395	-0.00517807	-0.00621364	-0.00377503	-0.00818177	0.0100861	-0.00610408	0.00630242	-0.0154223	0.00197981	-0.00753035	-0.00960331
b0258	-0.013384	0.00870877	0.0026797	0.000276351	0.000985904	0.00402643	-0.00155823	-0.0177505	-0.00313318	0.00937517	-0.00381945	0.0102254	0.00748707	-0.00594216	0.0110894	0.00120744	-0.000360134	-0.00934718	-0.00616577	-0.00813921	-0.00693141	-0.0124338	0.00564779	0.00659837	0.0029039	0.00394757	-0.00767037	-0.00820807	0.0109666	-0.0025029	0.00136189	0.00600746	-0.00522522	-0.00557981	0.000125164	-0.00224269	-0.00606174	-0.00366696	0.00597407	-0.000930177	-0.00814522	-0.00878927	-0.00663713	0.00167328	0.0024695	-0.00175471	0.00160294	-0.000145578	-0.00437146
b0259	0.00133837	-0.00868681	0.00323475	-0.00443466	-0.00911743	-0.00418605	-0.00102043	-0.00772286	-0.00128184	0.00390772	-0.00529783	0.00104155	-0.00642241	-0.00129018	-0.00599796	-0.000335131	0.00181668	0.00885596	0.00329877	-0.00249577	-0.00322127	-0.00612493	0.00366193	0.00220322	0.00166634	0.000613322	0.0012197	0.0151117	0.0148219	-0.00259649	-0.00732671	0.011022	0.00202552	0.00874745	0.00320228	-0.000554899	-0.00233725	0.00416284	-0.0168135	-0.00077375	-0.00261408	-0.00310584	-0.00197308	-0.00234085	0.00211885	0.029668	-0.0027717	0.00377548	-0.000606716
b0260	0.010004	-0.0143716	-0.00553028	-0.000292788	-8.09342e-05	0.015045	-0.00198479	0.00144508	0.00427191	-0.0128254	-0.00718859	0.0152523	0.00897942	-0.0147759	0.0305142	0.0144021	-0.00740548	0.0119701	0.00359282	-0.0171691	-0.00503222	-0.00805258	0.00373039	0.00917641	0.00537042	-0.000697818	-0.00819803	-0.00722564	-0.0033166	0.00847977	0.0130653	0.00880301	0.00757045	-0.0297618	0.000624557	0.00089444	-0.0107843	0.00152093	-0.013086	0.0100161	0.00593809	-0.0242906	-8.62687e-05	-0.0114271	-0.00140569	-0.00659373	-0.0180871	0.00644204	-0.00952639
b0261	0.00896232	-0.0109647	0.00499969	0.000393673	0.014552	-0.0109778	-0.00499939	-0.000353286	0.00924908	-0.0042319	0.0037754	0.0206428	0.00763274	-0.0133417	0.0107908	0.0105409	-0.00698669	0.0133797	-0.0101606	-0.0109992	-0.00432625	-0.0186179	0.0055503	0.000183856	0.00472402	0.00258459	-0.00281651	-0.00180167	-0.00952499	0.00656372	0.00137553	0.00324737	0.00242728	-0.0593489	-0.000755987	5.85925e-05	-0.006538	-0.00665558	-0.0043492	0.000144528	0.00518794	-0.0134316	0.00158254	-0.0092073	0.00416392	0.00899295	-0.00118987	0.00922139	-0.0101948
b0262	-0.000125516	-0.024176	0.000393307	-0.00670086	0.0179955	0.00443128	0.00639654	0.00693892	0.024569	0.0060011	-0.00169854	0.019541	0.00188611	0.0137206	-0.000981262	-0.0061019	0.00502611	0.0123104	0.0152205	-0.00415994	-0.00842051	0.00732221	-0.0196189	0.00619204	0.000149514	-0.00925296	0.0129927	-0.0116337	-0.00267406	-0.00205629	-0.0091314	-0.000444083	-0.00120426	-3.32287e-05	-0.0132948	-0.00329476	0.00884572	-0.00269777	0.00497586	-0.00461339	-0.00771958	-0.00042246	-0.00903377	0.00591038	-0.0121869	-0.0116867	-0.00957964	-0.0172641	0.00813105
b0264	0.00843412	0.00418542	-0.0144831	0.000639414	-0.0199063	-0.0164724	-0.0035423	-0.00425442	0.00589961	0.00515609	-0.00959568	-0.0123054	-0.0170819	0.00755078	-0.00488405	-0.0101013	0.0132544	-0.0197983	-0.00136098	-0.00124259	-0.00151343	-0.0148154	0.0130476	-0.000850403	-0.0393242	0.00442219	0.00725926	0.0243817	0.0180586	0.0287618	-0.00481453	0.014334	-0.00573555	-0.0043554	-0.00243001	-0.00406961	0.0125003	0.00524962	0.00385917	-0.0068881	-0.0215733	-0.0330508	-0.0201687	0.00452676	-0.00586945	0.0129775	0.00147975	0.00258108	0.0108376
b0265	0.00663206	0.0178743	-0.00967629	0.00268205	0.00137441	-0.00531793	-0.00650972	0.00150927	-0.0028553	0.0328979	-0.00475854	0.00511881	-0.000508863	4.91247e-05	0.0031114	-0.024972	0.0175168	-0.0175384	0.013234	-0.00811146	0.00351928	0.00927133	0.00650047	-0.00962205	-0.00184089	0.00279932	-0.00362036	0.0281351	-0.000535379	-0.0621052	0.019241	0.0540348	0.00887469	0.0172398	-0.00334839	0.0100316	0.0134367	-0.0103122	-0.000157193	-0.00910804	0.00566976	-0.0160231	0.00157251	0.0501986	-0.0263725	-0.00523093	0.0129934	-0.037304	-0.00560714
b0266	-0.00546506	-0.0185359	-0.00388282	8.25006e-06	-0.0209087	0.00278372	0.00388135	-0.00494126	0.00692251	-0.00995804	0.00149221	-0.0135474	-0.00455559	0.00517802	-0.00212261	-0.0133567	-0.0352547	-0.0208399	-0.00885382	0.00663283	0.0134521	0.00825722	0.00217185	-0.00236698	0.0117327	0.00117742	0.000630528	0.0103369	-0.0119459	-0.00725427	0.000197033	-0.0149981	-0.0116079	0.00849494	-0.00278763	-0.00557796	-0.00255579	0.00647278	-0.00894098	-0.00474343	-0.00689703	-0.000598069	-0.0351257	-0.00503249	0.00166725	0.0139571	-0.0139445	0.00744298	-0.00487618
b0267	0.0175235	-0.00293361	-0.0111431	-0.00579233	-0.0186987	0.00153846	-0.0256271	-0.00191509	0.00567458	0.00432577	-0.00128772	0.0113837	0.00207797	0.00425272	-0.00429935	-0.00498973	0.00111958	-0.0135276	-0.014349	-0.010846	-0.00431524	0.0171404	-0.0142883	0.00451184	0.0166288	0.0082704	0.00244347	0.0166771	0.00325477	0.0105558	-0.00212256	0.0205635	0.000164112	0.00873625	0.0182771	-0.00387086	-0.00248121	-0.00871702	-0.00546273	-0.00543969	-0.0129156	-0.00453358	0.00986284	0.00568501	-0.0136893	-0.0219154	-0.00267791	-0.000432544	0.00789763
b0268	-0.00299803	-0.0191959	0.0348305	-0.0298962	-0.0036633	0.0167857	-0.0084053	-0.00997293	0.00426813	0.000102647	-0.00627085	0.00842295	-0.0122144	-0.00759122	0.0256193	0.00815288	-0.058691	-0.0111317	0.00599907	-0.0226615	0.0448849	-0.00769474	0.0939714	-0.0140923	0.00298306	0.0234992	-0.0152485	0.00373534	0.00737709	0.00980757	0.0229829	0.0061136	-0.00626767	-0.0231741	0.00257457	0.00666606	-0.00117026	-0.00356937	0.00810928	-0.00598151	0.0247896	0.00162643	-0.000979726	0.00338939	-0.00792312	0.106251	0.000447774	0.00487052	0.0113812
b0269	-0.00329541	-0.00756401	0.029125	-0.0277641	0.00760038	0.00841358	-0.010965	-0.0108015	0.0146454	0.022452	0.00422298	-0.00415164	-0.01309	-0.00467264	0.00811429	-0.00882015	-0.0430029	-0.00254076	-0.00561326	-0.00150633	0.0480989	-0.00453247	0.0841156	0.00940305	0.00584949	0.0167156	0.00622414	0.00411603	-0.0103362	-0.00094833	0.0107011	-0.00257105	-0.000552958	-0.00694741	0.00741786	-0.00771471	0.00961184	-0.00857949	0.00945125	-0.0120846	0.00459668	-0.00424469	-0.00116297	0.00669963	0.00144416	0.0593917	0.0042976	0.00354593	0.00645412
b0270	-0.0268283	0.0049388	0.207957	-0.00808887	-0.00448788	0.00730971	-0.00835341	-0.00122033	-0.0152187	0.00390468	-0.0084681	-0.0134885	-0.0126465	-0.00435567	0.00393813	-0.00228166	-0.0461089	0.0180165	-0.00591008	0.0043315	0.0226522	0.00840754	0.00690577	0.0154123	0.00461189	-0.0112027	0.0023153	0.00516637	-0.00354346	0.0150441	0.00540647	0.0208202	-0.00432941	-0.000382856	0.00449352	-0.000118336	0.00489837	-0.00890578	0.0141713	0.00848422	-0.0146286	-0.0024371	2.32515e-05	-0.0190842	-0.00899635	-0.00802971	-0.022321	-0.00435703	-0.00375927
b0271	-0.0166045	-0.000140154	0.18452	0.00718859	-0.00581418	0.00197674	-0.00531243	-0.00117032	-0.00448346	0.000397392	-0.0134659	0.0124769	-0.00669118	-0.00286552	0.00922321	0.00217572	-0.0493273	0.01306	-0.000139871	0.0111512	0.0309431	-0.00606377	0.0145359	0.0086036	0.0129437	-0.00390457	-0.00203564	-0.0125154	0.00275317	-0.00101661	5.02659e-05	-0.00106894	-0.00429357	-0.0140412	5.25768e-06	-0.0030754	0.00498361	-0.0023412	0.0246155	-0.00803906	-0.00850088	0.00923969	-0.00779418	0.00224856	-0.015187	-0.00452634	0.0119885	-0.00558877	-0.00139338
b0272	-0.00729465	-0.00811541	0.00473077	0.00118804	-0.013679	-0.0145193	0.000986982	0.00153003	-0.00162895	0.00166906	0.0013772	0.00766995	-0.00186815	0.00600587	0.00677754	0.0108109	-0.00826212	0.00673962	0.00123254	0.00966352	-0.00420929	-0.0124902	0.000680849	0.000581869	-0.00703939	-0.00307573	-0.00819388	-0.00332935	0.0142135	0.00357683	-0.0291858	-0.0157044	-0.00168546	-0.0108182	-0.00520894	-0.00709702	-0.0118484	0.00707832	-0.0107951	-0.0288537	0.0221618	-0.000804707	-0.0109078	0.00792832	-0.00344414	-0.00531524	-0.00319847	-0.00796582	0.0154974
b0273	0.00853662	-0.00374895	-0.00912286	-0.000338801	-0.0162773	-0.00656883	-0.00874158	0.002334	0.000889233	0.00888795	0.0117916	-0.0118731	0.0245525	-0.0100468	-0.00616527	-0.00136476	-0.0104454	0.00772843	-0.0077566	0.00490493	-0.00366864	-0.00225575	-0.00135066	0.00422161	-0.00728776	0.00792404	0.00204897	-0.0103172	0.00729478	0.00336413	-0.022155	0.000530819	0.000302949	0.01111	0.00652351	0.00269673	0.00690705	0.00247638	0.00910893	-0.027122	0.00935924	0.00511864	-0.00148779	-0.0103651	0.00657587	0.00323673	-0.00996085	-0.0131666	0.0108403
b0274	0.00393688	-0.022685	-0.00277111	0.00216117	-0.0115881	0.0011229	0.000362754	0.000759335	0.0114628	-0.0078823	-0.018422	-0.00983279	-0.0220478	0.00781191	-0.00322061	-0.0290193	0.011606	-0.00435804	0.0068556	-0.000395856	-0.0102982	-0.0248229	-0.00240733	-0.0125386	-0.0208167	0.00444707	0.00335425	0.0210857	0.00362866	0.00902731	-0.0111496	-0.00897843	8.72765e-05	-0.00972178	-0.00877586	-0.0160325	0.00871722	-0.00684158	0.011974	0.00180309	-0.00589539	-0.00563364	-0.0124798	-0.00497655	0.00157185	0.000385893	-0.0183709	-0.0141651	0.0212232
b0275	0.00878142	-0.000691157	0.00263139	0.00651841	-0.00260999	0.00891297	-0.0150167	0.00729523	-0.0603959	-0.01515	0.00481825	-0.0048172	-0.00817626	0.00827606	0.000182529	-0.00793983	0.00305455	-0.0151572	0.0123124	-0.00256057	-0.00387941	0.0126344	-0.0121199	-0.00723784	-0.00768658	0.00344027	0.002779	0.00939437	-0.011658	-0.00915948	-0.0143982	0.00488413	0.00487986	0.0318553	0.00336191	0.0084705	0.00692859	-0.00583303	-0.00384241	0.0019905	-0.0107783	-0.0186388	-0.000718718	0.0248768	-0.00331241	-0.0211618	0.0107711	-0.0104262	-0.00552608
b0276	-0.0129389	0.00293701	0.00919104	0.00309034	0.00843538	-0.00140779	-0.00245798	-0.00254401	0.00294273	-0.00380242	1.57671e-05	-0.00308552	0.00168706	-0.00647004	-0.0100648	-0.00959485	-0.00344461	-0.0020627	0.000563971	0.00869195	-0.00137817	0.0244662	0.00318668	0.00333417	0.0205982	-0.00404443	-0.00737212	0.00485223	-0.000594834	0.00819483	-0.00653746	-0.00681831	0.00121371	-0.000859338	-0.00345664	-0.00650802	-0.00145304	0.00732906	-0.0099053	-0.0038575	-0.00457137	-0.0149105	-0.00697825	0.00843391	0.00782969	0.0106352	0.00329695	-0.00881468	-0.00717924
b0277	-0.0119087	-0.00829009	0.00827753	-0.00306172	-0.00946003	-0.0089197	-0.00376636	-0.00275233	-0.00151429	-0.0198171	0.0112511	0.0098255	-0.00178523	0.0012847	-0.00689288	0.00372467	-0.0160715	-0.00780038	-0.00302007	-0.0150031	-0.0104441	0.00513911	-0.00673159	0.00185975	-0.00806593	0.0105605	-0.00163973	0.0138447	-0.0164181	-0.0161279	-0.0163508	-0.0171826	-0.00768483	-0.0137693	-0.00416466	-0.00144634	-0.00262528	0.00517336	-0.00796631	-0.00888874	-0.002827	-0.00856277	-0.0120176	0.012588	-0.0264277	-0.00304892	-0.00979828	0.0202681	0.00832145
b0278	0.0256939	0.0133434	-3.03836e-07	0.00998226	0.024612	0.00704847	-0.00737149	-0.0113655	0.00829545	-0.00127912	0.0180936	0.0196613	0.00248387	0.0273485	0.0138226	-0.00481129	-0.00421892	-0.0105214	-0.00262118	-0.028526	-0.0172937	-0.00480251	-0.0109777	0.0028233	0.0189622	-0.00109937	-0.00629271	-0.0234937	0.0198665	0.00051941	-0.022314	0.0180683	-0.000500115	-0.00331292	-0.00495624	0.00479585	-0.00148299	-0.0067557	-0.0123873	-0.0203889	-0.0139408	0.0109915	-0.00499595	-0.0137448	-0.0103697	0.0182578	0.00292736	0.0142759	-0.0100068
b0280	-0.01445	-0.000286365	-0.00446148	0.00682272	-0.000817281	-0.00518585	0.000369992	-0.00536386	0.00685445	-0.00650312	0.00104172	-0.0016732	-0.00690148	0.00765443	-0.0183161	0.00625291	-0.00105056	-0.01544	0.00373589	0.00261989	-0.00121223	-0.00203248	-0.0141439	0.0103793	-0.00158414	-0.00758788	-0.0081246	0.00193074	-0.00368992	-0.00308208	-0.00563961	0.0115885	-0.00499047	0.000337227	-0.00229561	-0.00441421	-0.00706621	0.00221319	-0.00675479	-0.0125214	-0.00744827	-0.015534	0.00668376	-0.0192984	0.0026097	0.00893123	-0.00595109	-0.0138661	0.00282715
b0281	-0.0097184	-0.0120777	-0.00152611	-0.00878242	0.00333477	0.00816331	-0.00216632	-0.000377941	0.0204561	-0.012521	0.0207185	-0.0075495	-0.00847861	-0.0146652	0.0029496	0.00972201	0.000737158	0.0160494	-0.0005658	-0.00226954	0.00429833	0.00109405	-0.00594866	0.0107411	0.00915378	0.00777901	-0.00621545	0.0102422	0.0115626	0.00587265	0.0198839	0.0176026	-0.00208385	-0.0146536	-0.005009	-0.00523398	-0.00489409	-0.00558984	-0.011462	-0.00287646	-0.003417	-0.000338984	-0.000274692	0.0122383	0.00624088	0.00318458	-0.000492879	-0.00260411	0.00168409
b0283	-0.00857195	0.000467515	-0.00639093	0.0141934	0.000809847	0.00177714	-0.00046117	-0.0105597	0.00941389	0.0181111	0.00749789	0.00120671	0.00518997	0.0146616	-0.00724669	0.00542399	-0.0100814	0.00093115	0.010146	0.00622452	-0.00572799	-0.00325062	-0.00919092	6.85893e-05	0.00409025	0.00980301	-0.00528249	0.014417	-0.0154308	-0.0205058	0.00552873	0.00675663	-0.0108576	0.00479407	0.0043163	-0.00107191	0.000653967	0.00103378	0.00565587	-0.0136309	-0.0140736	-0.0223262	0.0172503	-0.00185998	0.0143684	-0.0126424	0.00420633	0.015291	-0.0059734
b0284	-0.00386661	-0.00514383	-0.00250472	0.0113168	-0.0150876	0.0116575	-0.00122865	-0.00656795	-0.0089373	0.0116837	4.95211e-05	0.0250698	-0.00676823	0.00139107	-0.00185653	-0.00041439	-0.018834	0.0132842	0.00391378	9.84439e-05	0.00419309	0.0107831	-0.00606858	-0.0138148	-0.00741651	-0.00343484	0.00310285	-0.0107879	-0.00180862	-0.0107426	-0.000531932	0.00886121	-0.00838702	0.00282895	0.00400672	0.000604086	-0.00622654	0.00834452	0.00788397	-0.0121037	-2.33444e-05	-0.0121822	0.01118	-0.00813584	-0.000748238	-0.0126734	-0.0106476	0.00822073	-0.000565969
b0285	-0.00139538	-0.0136566	0.000520887	0.00354194	-0.0330102	0.0153124	-0.00610419	-0.00916211	0.00671585	0.0055042	-0.00728361	0.00285484	0.012035	-0.00193292	-0.000235162	-0.00592306	0.00037816	0.0309406	-0.00896354	-0.00386112	-0.00349664	0.0136195	-0.0147718	-0.00377084	0.0177592	-0.00163368	-0.00286271	0.0128046	-0.00101374	0.00176861	0.00313709	0.0121683	-0.0108022	0.000612729	0.00581863	0.00393737	-0.00916587	0.00982937	0.00093907	-0.00976356	0.00334727	0.0157167	0.0118216	-0.0112038	-0.00126895	-0.00553562	-0.0165403	-0.00956378	-0.00942633
b0286	0.0137687	-0.0149217	0.00310412	0.00109989	-0.00423215	0.00378836	-0.00782126	0.00438745	-0.025119	0.000875052	-0.0134789	-0.000698811	0.00712679	0.00247817	-0.00967168	-0.00463941	-0.0164148	0.00692157	0.0121523	0.0118423	0.0133429	0.0178851	-0.00994848	0.00301518	0.0129501	-0.00502096	-0.00471448	0.0147005	-0.00306792	-0.000730407	-0.00439137	-0.0025033	-0.011533	-0.0133377	0.00534445	0.00187361	-0.0128447	0.017536	0.00149546	-0.0122956	4.04027e-05	-0.0100307	0.00724537	-0.000292402	-0.000799896	-0.0214537	-0.0266016	-0.000212238	-0.0114657
b0287	0.00738402	0.00544957	0.0115961	0.00523746	0.00442523	-0.00108509	-0.00798142	-0.00367961	-0.00166539	-0.0100665	0.000453952	-0.135653	-0.0175033	0.0118543	-0.0200473	0.00251255	-0.0119718	-0.0182781	0.0067242	-0.0189745	0.00277673	0.00222612	-0.00285988	-0.00617319	-0.00876006	-0.00277308	-0.0138004	-0.00658711	-0.0310715	0.0118553	-0.023978	-0.0187898	-0.000170828	0.0132354	0.00131836	-0.014396	-0.00077749	0.0053005	-0.0162042	-0.0057838	0.0213533	0.0127482	-0.00504388	-0.0150475	0.00495262	-0.0108629	0.0092851	0.0107697	-0.0108028
b0288	0.00991778	-0.019235	-0.0238428	0.00408567	0.011554	-0.0143947	-0.00645963	0.0120726	0.0376469	0.0587565	0.00121145	0.00554549	-0.00779775	-0.0101751	-0.0105163	0.00523419	-0.000886767	0.0159973	-0.00847711	0.0227969	0.0146005	-0.00357543	0.0195539	0.0202022	-0.00226873	0.0282187	-0.0123826	-0.000134079	0.00542028	-0.0211068	0.00538135	-0.000444256	-0.0121193	0.00370259	0.00541539	-0.0284169	-0.0117836	0.00713172	0.00404139	-0.00606046	-0.0188665	-0.00285301	-0.00472216	-0.0497288	0.00530972	-0.00633852	0.00185527	0.00994142	0.00255578
b0289	0.00534034	0.00367816	0.0086292	-0.00366847	0.00851448	0.00679534	-0.00119871	-0.00291889	0.0172233	-0.00998879	0.00964546	0.00289019	-0.000767083	0.00486349	-0.00239974	0.0229437	0.00363218	-0.00348247	0.000561658	-0.00390756	-0.0197844	-0.00170115	0.00257534	0.00166676	-0.00606756	0.00492508	-0.00347473	0.0140571	0.00190587	-0.017261	0.00476775	-0.00664177	-0.000101783	-0.0114935	-0.00211012	-0.00230499	0.00322496	0.00069226	-0.00237333	0.00163577	-0.0117158	-0.0299206	0.00773451	0.00257597	0.00378992	-0.00451718	-0.00976776	-0.014462	-0.0022564
b0290	0.00396867	-0.000481138	-0.00491463	0.00860824	-0.0114389	0.00327314	0.00139778	-0.00297569	0.015981	-0.00403039	0.00608862	-0.00237045	-0.00566094	-0.0061836	0.0244827	0.00247472	-0.00780209	-0.00232558	-0.000974415	0.000201241	0.000378015	-0.0048194	-0.00526235	-0.00606823	-0.0172084	0.0130578	0.00389847	-0.0118723	0.0148426	-0.00255206	0.015603	0.000299809	-0.0047359	0.00713574	-0.00447244	-0.000641624	0.00513655	-0.00249937	0.0027812	-0.0115632	0.00431495	-0.0209974	-0.00865228	-0.00180858	0.00533196	-0.00462012	-0.0126378	-0.0105538	0.000991559
b0291	0.0124404	-0.00381735	-0.00450246	0.00959167	-0.00316135	0.00468596	-0.00102719	-0.00397041	-0.00158237	0.0049054	0.0117982	0.00387319	0.00522327	0.0030033	0.0120085	0.00373911	-0.00913911	-0.00402832	-0.00404543	-0.00944544	0.00226467	0.0164394	0.0110253	-0.00999869	-0.0162322	0.000758922	-0.00290004	0.00288956	0.0117527	0.00806158	0.00281727	0.00277227	-0.00556578	-0.00545079	-0.00115044	0.00871192	0.00216143	0.0028208	-0.00705228	0.000905045	-0.00838469	-0.00463409	0.0123703	-0.013848	0.00541547	0.000451685	-0.0205989	0.00271707	-0.0159175
b0292	-0.00337844	0.00848101	-0.00598274	0.0104228	-0.00225405	-0.00765405	0.00665386	0.00313052	0.00279637	-0.0212726	-0.0174648	-0.00409387	-0.00455274	-0.00157232	-0.0109832	0.00646422	0.0144103	-0.00177633	0.0071941	-0.0212027	0.00200462	-0.0124765	0.00644586	-0.0131732	0.0175775	0.0124474	0.00399209	0.0137552	0.0412222	-0.0225099	-0.00890997	-0.00619152	0.00823344	-0.00736138	-0.00702512	0.00679251	0.0112711	-0.00534363	0.00772088	-0.00226442	-0.0101003	0.0123911	0.00134759	0.00120907	-0.0153703	-0.0174694	-0.0129528	-0.028665	-0.0255092
b0293	-0.00109807	-0.0188667	-0.00841454	0.0260974	0.0123891	0.00138727	0.00844571	0.020801	-0.00537801	-4.70149e-05	0.018486	0.0304555	0.00838065	0.00370772	-0.0134506	0.020281	-0.0144465	-0.0121796	0.00630948	-0.0172458	-0.0101033	0.00645714	-0.00800903	-0.010125	-0.012549	-0.00371981	0.00998994	-0.00959303	0.0260399	0.000278551	0.00265175	-0.00461252	0.00561622	-0.0245431	-0.00769713	-0.000941804	0.00202989	0.00509696	0.0103092	-0.000643624	-0.00781401	-0.01532	-0.0057221	0.00703269	-0.0195727	-0.00733554	-0.0103364	-0.0143108	-0.00610966
b0294	0.0188114	-0.010119	-0.0285547	0.0136541	0.0152118	-0.00497946	0.00863323	-0.00392653	-0.00685385	-0.00125838	0.0113677	0.0497997	0.0108975	-0.00421529	0.0153784	0.0166363	-0.0204106	-0.012099	-0.0042042	-0.0161851	0.0167785	-0.022736	-0.0128013	-0.00204228	-0.011172	0.00780992	0.0022283	-0.0116275	0.0313044	0.00408377	0.00714289	0.0385159	-0.00102247	-0.0173923	-0.0126764	0.00489299	0.0132944	0.00529586	0.0216821	-0.00350335	0.00950962	-0.00342085	0.00275863	0.00190573	0.00812293	0.0047997	0.0115384	0.034023	0.0154539
b0295	-0.00924845	0.000483752	0.00679271	-0.026175	-0.00695734	-0.00388292	-0.0232454	-0.0144511	0.0103949	0.010409	-0.0321015	-0.00317155	-0.0225525	-0.011201	0.00199638	0.0180029	-0.00606617	0.0165189	0.000373122	0.00554934	0.000580736	0.00673925	-0.00662003	-0.0176811	-0.00342474	0.00881352	0.00871718	-0.0168101	-0.00370098	0.0110162	0.00628478	-0.0414458	-0.0142937	0.00777646	0.0179813	-0.0102562	0.00524539	-0.0269455	-0.0160378	-0.0105539	-0.00607519	-0.0225694	-0.0105477	0.00765319	-0.0289607	-0.00863046	-0.0101108	-0.00619652	-0.00715681
b0296	-0.0144381	0.0343688	-0.00368863	-0.0102276	0.00387696	0.00672727	0.00729556	0.00045932	-0.0104444	-0.0131149	0.00272362	0.0282129	-0.00595613	0.0026663	-0.0327423	-1.74852e-06	-0.0190619	0.00315246	-0.00580917	0.0118275	0.0129341	0.0355402	-0.0312603	-0.00422995	-0.00788171	-0.00622408	-0.0155984	-0.00520575	-0.0110997	0.0130096	-0.0315733	0.0186309	0.00374569	0.0109734	-0.00676345	0.0015616	0.479495	0.00336202	-0.0118289	-0.0164783	0.0110239	-0.00804148	0.0115005	-0.0153531	-0.00677317	-0.0314083	0.0213644	0.0367188	0.0074597
b0300	0.00509443	0.0335606	0.00220982	-0.00559692	0.00661969	-0.000337399	0.00513056	-0.0156386	-0.00983821	-0.00197837	-0.00344094	0.0203327	-0.00604939	-0.00441538	0.0247057	-0.0133962	-0.00251891	0.00952975	0.00565901	-0.000632116	0.00861561	0.00868925	0.00469871	-0.0135237	0.0112248	-0.00852709	-0.000215883	0.0167764	0.00593496	0.000801502	-0.00908749	0.00504802	0.00131416	0.017203	-0.00774525	-0.00985338	-0.013295	0.00279921	-0.00320334	-0.0104782	0.00166174	0.0139754	0.0124509	-0.00737668	0.0151741	-0.00493533	-0.017677	-0.0123474	0.00596431
b0304	-0.010712	-0.00593512	-0.00695879	-0.0046964	0.00291894	0.000557272	-0.0032401	-0.00808872	-0.0211212	-9.6629e-05	0.0139431	-0.0169499	-0.00344866	0.00356219	0.00794763	-0.0115747	0.00153267	-0.00468387	0.00219845	0.0135739	0.0118046	-0.00107245	1.63687e-05	-0.00305146	-0.0123203	-0.00771235	0.0050552	0.0259065	0.000418625	-0.000613353	0.00547328	-0.00357603	-0.0014447	0.010452	0.00563457	-0.00277289	0.0042654	0.0048636	0.0103165	-0.0101203	-0.00830233	0.00487228	-0.000625255	0.0191631	0.00869763	-0.00162352	0.00269061	0.0276368	-0.00627179
b0305	-0.00149549	0.00129875	-0.0115196	0.00937739	0.00656135	0.00678283	0.00387903	-0.00291935	5.12411e-05	-0.0123665	-0.0075323	-0.0137077	-0.0128915	0.00239654	-0.00104429	-0.00357166	-0.00904861	0.000292471	-0.00609113	-0.0123108	0.00247045	-0.0191812	0.0137878	-0.00711237	0.000682178	0.0066207	-0.0110051	-0.013624	0.00783025	0.00406035	0.0374088	-0.0245586	-0.00444392	-0.0286991	-0.00281199	0.0013575	0.00288214	-0.000175997	0.00740413	-0.00599827	-0.00545351	0.00319675	0.00390982	0.002988	-0.00638491	0.00904863	0.0287874	-0.013652	-0.00651625
b0306	-0.00288149	-0.00408861	0.0140282	0.0182687	0.00560269	-0.00233837	-0.0157421	-0.0137321	-0.0268622	0.00272874	-0.0109756	0.0111094	0.0310184	-0.00545114	0.00785949	-0.0108332	-0.00744047	0.0168104	0.0103608	-0.00681079	-0.00509265	0.00900722	0.0187128	-0.0039176	0.0115155	-0.0215247	-0.0134697	0.000907447	-0.0172868	-0.00529737	-0.00492053	0.00156935	-0.00455317	0.0173035	0.000829328	0.00305473	-0.00700575	0.00217293	-0.0148387	0.00984298	-0.00235173	0.00431709	0.00200937	-0.0144738	-0.00808134	0.0441674	0.0028176	-0.0207709	-0.00136646
b0307	0.00316277	-0.00985979	0.0108869	0.00570758	0.00489664	-0.00151309	0.00276549	-0.00913754	-0.000860872	0.0095501	-0.00343483	0.0135279	0.0405059	-0.00360633	-0.00756931	0.00570107	0.00143974	0.0178566	0.00305565	0.00599865	-0.00298597	0.00740168	-0.000471943	0.00811459	0.00571284	-0.019166	-0.0167967	-0.000817131	0.00270356	0.00178423	-0.000990503	0.010431	-0.0040295	0.00650853	-0.00500514	-0.0038194	-0.00422031	0.00563177	-0.0077111	0.0117653	-0.000495078	-0.00293774	0.00638863	-0.0447685	-0.00475965	0.0241809	-0.00450895	-0.0148965	-0.00039996
b0308	-0.0167155	0.000433681	0.0148766	-0.000490381	-0.00306743	0.00189785	0.00906966	-0.0147478	-0.000305622	0.00818908	-0.00925695	0.00390069	0.0327787	-0.00773446	0.00646926	0.00768802	-0.0204375	0.00306131	0.0128095	-0.00999326	0.00717677	0.0116883	0.00704896	0.00869629	0.0177399	-0.00704075	-0.0198341	0.00130973	0.0112609	0.00952461	0.00218613	0.00460207	-0.00273557	0.00249341	-0.0143879	0.00028417	-0.00263026	0.00468488	-0.00101224	0.0061494	-0.00465843	0.0033553	0.00880838	-0.012708	-0.00430926	0.0217833	-0.000534223	-0.0173016	-0.00758972
b0310	0.00067098	-0.036849	0.00401104	0.0163216	0.014235	0.00171017	-0.00645248	-0.0022594	0.0137534	0.003682	0.0181116	0.000437724	-0.0143993	0.0036591	0.00683472	-0.00435895	-0.000210661	-0.0141105	-0.010048	-0.0205574	-0.00034261	-0.00594338	-0.0175251	-0.0511492	0.00362858	0.000807756	-0.0095729	0.0163167	0.0366327	0.00170152	0.00685286	-0.012385	0.0149786	-0.0687804	0.00816041	0.00228725	0.00196289	-0.000797885	-0.0159657	0.0143464	0.00128955	0.0203671	-0.0131232	0.0253831	-0.0232405	-0.00108403	0.00223765	-0.00734381	-0.00835308
b0311	-0.00133861	0.00305421	-0.00477516	-0.00293149	0.00518109	-0.00821846	-0.00970898	-0.00614628	0.00487325	0.00627409	0.0517173	0.00249552	-0.0105413	-0.0136584	0.0133801	-0.00258479	-0.0017445	-0.00623295	0.00752075	-0.00385327	0.00467209	0.000686224	-0.0115322	0.000697671	0.0026846	-0.00632439	0.0115875	-0.00673755	-0.000299705	0.0121282	-0.00981246	0.00355804	0.00398283	-0.0383783	0.00213737	-0.00395633	0.00308005	-0.00282603	-0.00504573	0.0395997	-0.00353052	0.022919	-0.0159393	0.0110428	-0.005405	-0.0131446	-0.0262351	-0.0045918	-0.00994932
b0312	-0.00753129	0.00976976	0.00871871	-0.00313202	0.0119873	-0.00386534	-0.0158594	0.000928528	0.00789133	0.0159768	0.0463055	-0.00137129	-0.0107762	-0.0201171	0.0143858	-0.00281561	-0.000272693	0.0108311	0.00760225	-0.00940625	-0.00744352	-0.00550352	-0.00655941	0.00359606	0.00328677	0.000891409	0.0137545	-0.00829813	0.000298548	0.0140307	0.00592622	0.006626	0.00307205	-0.0308475	0.00952591	-0.00368364	0.00824395	-0.00414291	-0.00774686	0.0522812	-0.00222914	0.0205438	-0.00166955	0.0150753	0.000771868	-0.0241411	-0.02004	0.00462034	-0.00706666
b0313	-0.0215997	0.0177269	-0.00321931	-0.0066346	0.0134219	0.00665368	-0.0158777	-0.00420561	0.0112801	0.017465	0.056482	-0.00802204	-0.0207581	-0.00632336	0.00849932	0.00344409	-0.00306827	0.00617898	0.00965566	-0.0102407	-0.000773439	-0.000117381	-0.0134758	0.00890678	0.00951492	-0.0077008	0.00830381	-0.0260775	0.00133916	-0.0084801	0.0108236	0.00420266	-0.00787977	-0.0433491	0.00597217	-0.0171036	0.00645197	-0.00493973	-0.00406235	0.0559617	-0.000336594	0.0191873	0.00141194	0.0134822	-0.00912977	-0.00814444	-0.0149032	-0.00444932	0.0103535
b0314	-0.00230234	0.00297965	0.00805447	-0.014844	0.0116356	-0.00581338	-0.0193201	-0.00798984	0.00263805	-0.00204583	0.0384262	0.00458565	-0.0245493	-0.0123455	0.00147829	0.00268323	0.00491193	0.00526851	0.00333811	-0.00996138	-0.00126894	-0.00148698	-0.00563739	0.00243091	-0.00256745	-0.00903435	-0.00115815	-0.00344291	0.00238682	0.00442528	-0.000982196	-0.0111027	0.00218527	-0.0207056	0.0128637	-0.0053065	0.00276865	-0.00528475	-0.00514568	0.0577165	-0.000542772	0.0017174	-0.00155721	0.0258607	-0.00883122	-0.00336462	-0.0152773	0.0121241	-0.00835795
b0315	0.00846203	0.00296778	0.00569945	0.00113123	0.0139364	-0.00164974	0.00838564	-0.00808105	0.0278078	-0.00602817	0.0210409	0.00836339	-0.0121153	0.0117672	0.032582	0.0111107	-0.0187273	0.0241974	0.031365	-0.00902184	0.0127938	-0.00245099	-0.00581807	-0.0345006	-0.0267755	-0.0221691	-0.043892	-0.0381546	0.0103664	0.00399513	-0.00595275	-0.00751338	0.0219705	-0.0546106	0.00312002	-0.00752089	-0.0111071	0.00861363	-0.00987396	0.0118602	0.0143796	0.0187945	0.00948404	-0.000966381	0.00429893	-0.00700933	0.014216	0.0104491	-0.0125464
b0316	-0.0242799	0.00768618	-0.000214694	-0.00712149	-0.00229424	0.00462611	-0.00769893	-0.00464604	0.0131998	-0.00825691	0.00247331	-0.00368739	-0.00221354	-0.014469	-0.000757218	0.00393353	-0.00627448	-0.00312216	-0.0030205	-0.000618786	0.0079729	-0.0192745	0.0119732	0.00922344	0.00407503	-0.00250718	0.00376192	0.00502954	-0.00422457	-0.0067649	-0.00419773	-0.00163635	-0.000767511	0.00515184	-0.000420564	-0.0018809	0.00223463	-0.00419095	-0.0113968	0.00880854	-0.0145541	-0.0175659	-0.00384606	-0.00958434	-0.00976126	0.0190002	-0.013398	0.00130738	-0.00435717
b0318	-0.013388	-0.0140419	-0.0477336	-0.00416375	-0.00331558	-0.0086484	0.00748415	-0.00464698	-0.0357797	-0.0123404	-0.00981219	-0.0394467	0.0252798	-0.000758821	-0.0110845	-0.0134099	-0.00820095	-0.00857178	0.00153789	-0.00542994	0.00810979	-0.00506017	0.0111376	0.00972272	-0.00997921	0.00995117	-0.0222083	-0.0277246	-0.00126697	-0.00608712	0.0119241	-0.0109515	-0.0176491	-0.0245394	0.00163238	-0.00353773	-0.0146766	0.0109739	-0.00230083	-0.0290438	0.00232564	-0.000501664	0.00640138	-0.0395171	-0.010557	0.000330049	0.0253292	0.0213983	-0.00749464
b0320	0.0215569	-0.029955	-0.00401983	0.00481879	0.000385663	-0.00277075	0.00108572	-0.00336865	-0.0178803	0.0090163	-0.010153	-0.0185292	-0.00693223	0.00335079	0.00241316	-0.00562066	0.00445188	-0.0109857	0.00857022	-0.021673	-0.00598872	0.00933129	-0.0152618	0.0141571	0.0151869	-0.00145343	0.00232604	0.00263426	0.00575903	-0.0124604	-0.0124742	-6.7606e-05	-0.0138973	-0.00101581	0.000217544	-0.0113532	-0.0111503	0.00321024	0.0123794	-0.00741404	-0.0012647	0.00874535	-0.00226735	0.0190255	-0.0173867	-0.00348421	0.0045531	-0.0137945	0.00119083
b0321	-0.00144051	-0.0140826	0.00203108	-0.00667345	0.00406453	-0.00467517	-0.005507	-0.0175187	0.00410439	0.00510738	0.0101849	-0.0183412	0.014556	-0.00493371	-0.0130351	-0.00607011	0.00513758	-0.00519248	-0.00513718	-0.0218279	-0.00292995	0.0300867	-0.00471389	-0.00697336	-0.00319093	0.00543127	0.0126619	0.0144541	0.0114719	-0.00595901	0.00542329	-0.0166913	0.0112277	0.00442883	0.00431867	-0.00771641	0.00241429	-0.00147678	0.00672075	0.000461256	-0.00523141	-0.00498108	0.000695641	0.0146038	-0.0115845	-0.00169559	0.023621	-0.00724157	0.0169775
b0323	-0.006088	-0.00820747	-0.0114562	0.00275763	-0.000408328	0.0188297	-0.000203957	-0.012373	0.0140287	0.0168346	0.0118979	-0.00338386	0.00432641	-0.0103107	0.0078643	-0.00126517	0.00921398	-0.0137444	0.0112482	-0.0134143	0.0160254	0.0109689	-0.00920319	0.00806028	-0.00511882	-0.00166815	-0.00605853	-0.00569282	-0.0123939	0.0013232	-0.0135769	0.0155792	0.00716524	0.0111029	-0.00687293	-0.00553168	-0.00395722	-0.00652121	-0.00382904	-0.0247124	-0.00717828	0.0228621	-0.00780752	0.00211248	0.0360249	-0.0190208	0.0177846	-0.025577	0.0169571
b0324	-0.0140251	0.00177657	-0.00742933	0.000246213	-0.0062145	-0.00792014	-0.00464789	-0.00425907	0.011114	0.00484872	0.0030233	-0.0127672	-0.000251269	-0.00291993	0.00599444	0.0013439	0.00304709	0.00287952	-0.000666889	-0.00564006	0.00456182	0.00471355	0.00675831	0.00186328	0.000562512	0.00607991	-0.000901977	0.0058662	0.00265604	-0.0055286	0.00505064	-0.00875431	0.000424061	0.00190097	0.00222694	-0.00394897	-0.00329031	-0.00433381	0.00305899	-0.00301062	-0.00685738	-0.0112185	-0.00287092	0.00197903	0.00252244	-0.00369452	-0.00201016	0.00616828	0.000236579
b0325	0.00221536	-0.00104815	-0.00575589	0.00561172	-0.00333276	0.00418628	0.00603365	0.00541875	0.00268619	0.00807314	-0.004582	-0.0114006	-0.00886562	0.0114803	0.0202823	-0.00245149	-0.000625829	-0.00527958	-0.00797613	-0.00218236	0.0092412	-0.00183301	-0.0142648	-0.00425695	-0.00999316	0.00481156	-0.00168985	-0.00358964	-0.00117424	-0.00504032	0.00850649	-0.010389	-0.00406866	-0.0028495	-0.00658979	0.00378045	-0.00256143	-0.00710296	0.0056167	-0.00725472	0.000795441	0.00412093	0.00304051	0.00727678	0.0100343	0.00483197	0.00289411	0.0111364	0.00129434
b0328	0.00902744	0.0272085	0.0133794	-0.00396185	0.0064953	-0.0100487	-0.00932925	-0.0226968	0.0289057	0.0420397	0.0106711	0.00345658	0.00732882	-0.00561635	0.0220833	0.00436787	0.0187572	0.00167909	-0.00898703	-0.0307441	-0.00207451	-0.0109486	-0.00215315	-0.00612027	-0.0036101	-0.00538162	0.0113335	0.00251666	-0.0234215	0.00556583	0.00400504	-0.00947482	0.00466759	0.0240853	0.00926024	0.00403761	0.000230995	-0.00496324	-0.00517838	0.0111811	0.034642	-0.0234963	-0.0400616	0.0197736	-0.00421152	0.00379952	-0.0182691	-0.0350872	-0.0216315
b0329	0.03248	0.00166813	-0.0109829	-0.000674969	-0.0137091	-0.00322923	0.00619492	-0.0125778	-0.0315113	0.00259729	0.00654916	-0.00200149	-0.000934366	-0.00322281	0.0154879	0.0229483	0.0066841	-0.00312993	-0.00658086	-0.0014546	0.00613189	-0.0123703	0.00508822	-0.00234083	0.0175107	-0.00814693	-0.00104162	-0.0146189	-0.0355201	-0.00559434	-0.00165005	-0.00187465	0.0029515	-0.00690424	-0.00370402	-0.00909834	-0.00119174	-0.0132686	0.0116554	0.00833962	0.000404985	-0.0053534	-0.0072999	0.0114345	0.00553399	0.00151464	0.00120308	-0.0232672	0.00260223
b0330	-0.0121218	0.00545098	-0.0103208	-0.00502058	-0.0082412	-0.0143162	-0.00724139	-0.0101587	-0.00602578	-0.00225918	-0.00768931	0.00181248	0.00327194	-0.00154295	-0.000549977	0.00541829	0.0133223	0.0152583	-0.00417343	0.0128995	-0.00896095	0.00462014	0.00780111	0.0141244	0.0105882	-0.00574712	-0.00681432	0.016032	-0.00485256	0.0150282	-0.0241114	0.0118763	-0.00841654	3.1485e-05	0.00352073	-0.00579574	0.00194656	0.0120107	-0.00623353	0.0516407	-0.0123875	-0.0254276	-0.0152033	-0.0245787	0.0314838	0.018882	-0.0112268	0.00283314	-0.0013232
b0331	0.0325001	-0.0124415	0.00845755	-0.00911234	-0.0204581	0.0160362	-0.00512048	-0.0218811	0.016792	-0.0270047	0.00990828	-0.00404394	-0.0105499	-0.0156515	0.0117193	0.0253496	-0.0285195	0.0122078	-0.00782177	0.0134426	0.00447083	-0.00325073	0.0168444	-0.00124279	0.00559345	0.0197547	-0.0107455	0.0104173	-0.0321048	0.0117677	-0.0227671	-0.00956716	-0.00054479	0.00626651	0.00300741	0.00312173	0.00803941	-0.0270052	-0.0299492	-0.0052987	0.0111782	0.00263244	-4.15838e-05	-0.00901715	0.00195511	0.00670168	0.000760823	0.0410638	-0.00155576
b0333	0.0197761	0.00415183	-0.0165868	0.0043967	-0.0110294	0.00830217	-0.00691885	-0.0144556	0.0095651	-0.0196134	0.000442791	0.00566719	-0.0105756	-0.0182223	0.0145457	-0.00941387	-0.0227952	-0.0237272	-0.0144846	0.00900917	0.0177765	-0.0151011	0.00169202	0.00841655	0.00973962	0.00669176	-0.0166602	-0.00170222	0.00803228	0.000139848	0.00433922	0.0205839	-0.0120633	0.00890606	-0.00264692	0.00452216	0.00226515	-0.000879491	0.0027253	0.0168204	-0.00194948	0.00609304	-0.00841898	-0.0089491	-0.00162615	-0.0114603	-0.00128436	-0.0178318	-0.00211572
b0334	0.0500911	-0.00394099	0.00317972	0.0149541	0.00223092	0.0248097	-0.0156801	-0.014538	-0.0301389	0.0162149	-0.0105376	0.00294258	0.0032266	-0.0147955	-0.00736229	-0.00628154	-0.0239146	-0.0157078	-0.0116721	-0.00443178	0.0161722	-0.00414248	-0.0147691	-0.0034754	0.007137	0.00512115	-0.0186685	-0.0322872	0.0101072	-0.013737	0.00731686	0.00375273	-0.00468784	0.0061718	0.00575414	0.0134161	-0.00162214	-0.0129823	0.0124859	-0.00158681	0.00563952	0.00499628	0.00939865	0.0066324	0.00929883	0.0212733	-0.0118101	0.0123193	-0.0153293
b0335	0.0465302	0.0100858	-0.017893	0.0132535	0.00225026	0.00487425	-0.00936884	-0.0171653	-0.00737126	-0.00995038	-0.00810424	0.0063085	0.0136128	-0.0290267	0.00437637	-0.00871479	-0.0181517	-0.0207243	0.00051188	-0.0081787	0.0225947	0.00979187	-0.0196411	-0.00682304	-0.00575705	-0.00134577	-0.0023996	0.00140677	-0.00663939	-0.00445994	0.00486974	-0.00229069	-0.00238333	0.00458416	-0.00151224	0.00499259	-0.0010249	-0.000682676	-0.0046443	-0.00936557	0.00541265	0.0178105	0.00621036	0.00175287	0.0101133	0.00062505	-0.00623815	0.0203135	0.00141303
b0336	0.00951124	-0.00176165	0.0103322	0.0129557	-0.0082046	-0.0116044	-0.0056435	-0.00731927	0.0127779	-0.00649063	-0.00358587	-0.00474839	0.00162756	0.00722589	-0.000800394	0.0865741	-0.00312872	0.0667766	0.00868725	0.00985157	-0.00560351	0.0182734	0.0120719	-0.00986925	-0.019489	-0.00315083	0.00578038	0.00148663	-0.00857542	-0.0176151	0.00958851	0.00520098	0.00553068	0.0119035	0.00283713	0.00173287	-0.00404342	0.0136114	-0.012703	-0.00166555	0.00845649	0.0335592	-0.00277725	-0.010788	-0.00835148	-0.0212251	-0.00501636	0.0127092	-0.00918065
b0337	0.00161758	0.00477419	0.00478933	0.00338911	0.00591054	-0.0045315	0.00016699	0.00461333	0.00959017	-0.0061013	-0.0072047	0.000627096	0.00805372	-4.01324e-05	0.0052202	0.0589547	0.00159912	0.0429604	-0.00473185	0.00121239	-0.00291942	-0.00265294	-0.00191237	-0.00126366	0.00693259	-0.00566011	-0.00267064	0.00329356	0.00251915	-0.00550411	0.0120072	-0.00187922	0.00106783	-0.0186567	-0.00309528	-0.00432325	-0.00667404	0.00805295	-0.0110925	-0.00943546	0.00366278	0.0206517	-0.0106317	-0.0052618	-0.0191728	-0.00545822	-0.0129785	0.00101591	-0.00678364
b0338	-0.00576128	-0.0026414	-0.00287496	-0.00326477	-0.010775	-0.00729357	-0.0037804	-0.00590754	0.0115197	-0.0137774	-0.00277545	-0.00776694	-0.00252799	0.00458229	-0.0106663	-0.105806	-0.0113683	0.000719487	-0.00329983	-0.0136387	0.0151309	0.0115168	0.00483167	-0.000501401	0.0160812	0.00618679	-0.00169466	-0.018453	-0.00588592	0.0024562	-0.0075565	0.0105816	-0.00436607	0.00433166	-0.00175094	-0.00517157	-0.00261794	-0.00869813	-0.00255599	0.00547129	0.000912719	-0.0132831	0.00313388	0.0127751	-0.00371163	0.00829965	0.00610347	-0.0117753	0.00302101
b0339	0.00526678	0.0139164	-0.000752132	0.00711813	-0.00232969	-0.011039	-0.000742498	-0.0032662	-0.0180523	0.0146185	0.00750761	0.0157688	0.000456658	0.0190859	0.0334834	-0.00958269	0.005851	-0.00825366	-0.00773291	-0.00124809	0.010288	-0.00953523	0.00755339	-0.0119702	-0.0272431	-0.00411171	0.0199597	-0.00318034	-0.0122145	-0.0149702	0.0104126	0.0295984	0.00783168	-0.00739585	-0.00358228	0.00342027	0.00849641	0.0124289	0.00467876	0.012341	-0.0119607	-0.00121044	0.00693381	0.0216409	-0.0140073	-0.000676501	0.00284427	-0.00342147	0.000951377
b0340	0.00366473	0.0023011	-0.00738994	-0.00610259	0.0301709	0.00880037	0.00211155	0.012717	0.0278362	-0.00192788	-0.0156062	-0.00339735	-0.0165036	0.00795014	-0.00477026	-0.013066	-0.0120775	-0.00349355	-0.000309047	0.00913821	0.00955693	-0.00187703	0.00795129	0.00636763	0.0139992	0.0146613	-0.0119362	-0.00406363	-0.00896972	-0.0104331	0.0135829	0.00826716	0.00343126	-0.0247839	0.00345174	-0.00928071	0.00414281	0.0149885	0.0111644	-0.0161411	-0.0160628	0.0136691	-0.00697283	0.00664266	-0.00546083	0.0013234	-0.011608	0.0071605	0.00220997
b0341	0.0130569	-0.00510946	0.0226184	-0.00370651	0.000959468	0.00348534	0.00429341	-0.00267107	0.0145911	-0.00510882	-0.00318479	-0.00085776	0.0069461	0.00135033	0.00638432	0.0022548	-0.0094974	0.019714	-0.000633647	-0.0155317	-0.0254561	-0.0241119	-0.013907	0.00053428	0.0082074	0.000735087	0.00450611	0.0108966	-0.0116881	-0.0017766	-0.00659502	0.0172506	-0.00150553	-0.0204153	-0.00276482	-0.0151372	-0.00501071	0.00374665	0.00374035	-0.00108166	-0.00779821	-0.00711604	-0.0109433	-0.00598969	0.00373429	-0.0118277	0.00180913	0.00160925	0.00662898
b0342	0.00681496	0.0102062	0.00349352	0.0198321	0.00409525	-0.0188452	0.00471531	-0.0172504	0.0145745	-0.0123198	-0.0234703	0.018435	-0.00225406	-0.0238332	-0.00603993	-0.0139263	0.0119942	-0.0365	0.00478123	-0.0181396	-0.0213127	-0.00736994	0.0107584	-0.00479591	-8.86747e-05	0.00232545	-0.00110821	0.0011648	-0.00624319	0.0255783	-0.0183122	-0.00482735	-0.0107305	-0.0146057	0.00258277	-0.00268406	-0.000388186	-0.0313638	-0.00398181	0.00937796	-0.0099468	-0.00304452	0.00362372	0.017071	-0.0130841	0.0231581	-0.00659271	0.0127678	0.000303706
b0343	-0.00106505	0.0169067	0.00881805	0.00133679	0.00992068	-0.0152687	0.00257084	0.00668663	-0.00246383	0.00433263	-0.0496935	0.00335231	-0.000159919	-0.0813356	0.00228351	0.00506694	0.00709276	-0.0274506	0.0494222	-0.0220867	-0.00225891	0.00201516	0.0193764	-0.00767563	0.00401641	0.00697427	-0.000885042	0.0102713	0.0118804	0.00153123	0.0251811	0.0175662	0.0191782	0.0187221	0.00312502	0.00457215	0.00125311	-0.00958634	0.00578858	0.00138794	-0.00405987	-0.0190634	-0.0109647	-0.0111418	-0.0054818	0.0118165	-0.00573148	0.00188447	-0.0210239
b0344	-0.0231765	0.00134328	0.00516071	0.0117484	0.00322524	0.00140717	-0.00707486	-0.00968594	0.00463973	-0.0260888	-0.146559	0.00060176	-0.00991295	-0.0679143	0.00559949	-0.0132472	-0.00142146	-0.0273808	0.0259913	-0.00910026	-0.0101228	0.00877484	0.0163316	-0.0266282	-0.0156319	-0.00448588	0.00506992	-0.0164613	0.0123577	0.0121944	-0.00218765	-0.0144246	0.0058267	-0.00282477	0.00331373	-0.000359982	0.00576699	-0.00914213	-0.00833025	-0.00472396	0.028906	0.0247176	-0.000881461	-0.00526086	-0.0123801	0.0520057	0.0172427	0.000887018	0.0126066
b0345	-0.00425617	-0.00201536	-0.00744322	-0.00371234	-0.00759641	0.00158095	-0.00506574	-0.00835542	0.00520513	-0.000804569	0.0139478	-0.000108561	-0.00876272	-0.000876591	0.000587031	0.00248697	0.0160998	0.000734116	0.0015243	0.00935218	-0.00118598	0.00351173	0.0079624	0.00809603	0.00633299	-0.00482124	-0.014363	0.00793952	0.00315926	0.000412935	0.00334764	-0.00149357	-0.00599095	0.00184591	-0.000554461	-0.00433962	0.0016	-0.00346928	-0.0160452	-0.00040547	0.000897932	-0.0258171	0.0051754	-0.00277357	-0.0035674	-0.00455673	0.00245873	-0.0110933	-0.0019688
b0346	-0.00788655	-0.00688296	-0.00621874	-0.0113347	0.00313993	0.0094396	-0.0132817	-0.00987428	0.00547661	0.0208929	-0.0100792	0.00664474	-0.00740521	0.00168047	-0.021385	-0.0110385	0.0262984	-0.00277985	-0.00952203	0.00190438	-0.00946083	-0.0107022	-0.00395918	0.013579	0.00957175	-0.011825	-0.0234108	0.00283438	-0.0100747	0.00126567	-0.019528	0.000318163	-0.00531502	0.00593607	0.00447205	-0.00376423	-0.0031634	-0.00187818	-0.015387	0.0972934	0.0109312	-0.0257462	0.00684258	-0.0269166	0.00213473	-0.0148132	-0.00113203	-0.0131467	0.00270442
b0347	-0.00495911	0.0171238	0.0115942	-0.00684745	0.00327604	-0.00441384	-0.016631	-0.00838651	-0.000477202	0.00344271	-0.00177363	-0.0089509	-0.00937803	-0.00451329	0.00816596	-0.000414701	-0.00906185	-0.00243892	-0.00428879	0.000563922	-0.00181372	-0.0167193	-0.0131048	-0.00993181	-0.00390541	-0.00825158	-0.00303785	-0.000259383	0.00125709	0.00449698	-0.0147833	0.00728025	-0.00402838	0.0194613	0.00842181	-0.00319783	0.000577651	0.0162738	0.00695204	0.0244454	-0.0111266	-0.0130686	-0.00569617	-0.0047314	0.00253528	-0.0077894	0.000472838	0.00670086	0.0101921
b0348	0.00997933	0.0205319	0.0105909	0.00497373	-0.0157298	0.0163047	-0.00460704	-0.00890744	0.020723	-0.0128578	-0.0207124	0.000236774	-0.00451425	-0.0107188	0.0363481	0.000284351	0.0126003	0.0170279	0.00645461	-0.00181724	-0.0249121	-0.00362044	-0.0218934	0.0108002	-0.0113745	-0.00948233	0.00410144	-0.0389113	-0.023338	-0.0101544	0.00261698	-0.00478328	0.0171285	0.00288898	0.00822828	-0.00193864	-0.00411082	0.00490068	-0.00647488	0.0216412	0.0160733	-0.00087975	-0.0205554	-0.0220056	0.00332487	-0.00589975	-0.00768252	-0.0140429	-0.0180711
b0349	0.0116142	-0.0128719	-0.00532809	0.0212493	-0.0130358	0.0175952	-0.00318188	-0.0197258	0.0203959	0.0070339	0.201663	0.00494846	-0.0051795	-0.0341169	0.00750794	0.0422405	0.00759958	0.0132609	-0.00901331	-0.00718435	-0.0122721	-0.0350432	0.0159443	-0.0157041	0.00111245	-0.00182309	0.0108329	-0.0249678	0.0219127	0.0482397	-0.00600861	0.011127	-0.00591604	0.0240346	-0.000995499	0.00975754	0.0146049	0.00270879	-0.00177499	0.0119865	-0.0194087	-0.00747409	0.000451926	-0.0602075	-0.0128997	-0.00696301	0.00215412	-0.0288517	-0.0394721
b0350	-0.0157858	0.0152567	0.0107588	-0.0122891	-0.00996549	-0.00115365	-0.000218819	-0.0125351	-0.0121953	-0.0115057	0.282885	0.00348102	-0.000223163	-0.00971353	-0.00789052	0.0103787	0.021526	0.00984877	0.00889449	-0.00129731	-0.000359691	-0.000888236	-0.00443051	0.0114533	-0.000556352	-0.0124267	-0.0165932	-0.00667567	0.030814	0.00816575	-0.0044794	-0.0128842	-0.00313594	-0.0134302	0.00161934	0.00203299	-0.00425862	0.00339958	0.00240254	0.011706	-0.0072659	-0.00544157	-0.005901	0.00468206	-3.54279e-05	-0.000483744	0.0164943	-0.00534978	-0.00440631
b0351	-0.00940891	0.00582987	0.00167711	0.00415371	0.00281038	-0.00493628	-0.00167394	0.000352588	0.00342834	0.00655379	0.209764	-0.0167354	0.00708586	-0.0123416	-0.0077324	0.0139102	0.000158202	-0.00195947	0.0136887	-0.00208632	0.0019009	0.00497125	-0.00422073	-0.00667771	0.00100792	0.00760812	-0.0126114	-0.00482122	0.00705943	-0.0149009	-0.00350244	0.00817452	0.00152729	0.00243988	0.00162111	0.00245771	-0.00640455	0.00395348	0.00925573	-0.00295636	-0.0123302	0.00618994	0.00562741	-0.000996624	0.00355309	-0.00719982	-0.00596579	0.00398327	-0.00096194
b0352	-0.0138575	0.00103974	-0.00861501	0.00393126	-0.014276	0.012209	-0.00242955	-0.0109122	0.0012161	-0.00199031	0.180171	0.0125131	-0.00590042	-0.0166496	-0.00692575	0.00603385	-0.0130838	0.00320143	0.0147235	0.00034117	0.00709085	0.00205591	-0.00153379	0.00224511	-0.000653485	-0.00302775	-0.0126253	-0.00035051	-0.00789282	0.00962206	0.00238917	0.00992734	-0.00522081	-0.000287132	0.00700576	0.00388429	0.00162941	-0.0144886	0.00695024	0.00344032	-0.0035797	-0.00346738	0.0101329	-0.00943961	-0.000364531	-0.00944305	0.0110681	-0.0109073	-0.00504123
b0353	0.0166524	-0.0278885	-6.74884e-05	-0.000316456	-0.000445861	-0.00342062	-0.00543234	-0.00618328	-0.0024372	0.0155129	0.0548559	0.00579379	0.0158874	0.00594029	-0.0029706	-0.0103037	0.0213908	-0.0125016	0.021339	-0.0200444	-0.00219279	-0.00669825	0.00304485	-0.0102467	-0.00661222	-0.0170993	0.00371501	0.0166709	-0.00214075	0.00117669	-0.0027655	-0.0203004	0.00657422	0.00700769	0.00197167	-0.000704518	0.00081903	-0.0014896	-0.00812028	-0.00636976	0.00620659	-0.0194901	0.0179657	0.00273988	0.00934544	-0.000755539	-0.00626611	0.00262336	0.00843862
b0354	-0.00107204	-0.00560481	-0.00444069	0.00420171	-0.0108082	0.00550043	0.00184982	0.00693396	0.000735883	-0.00826782	-0.000411592	0.00199772	-0.00781232	-0.00371349	0.00392162	-0.00831888	-0.005534	-0.0114203	-0.00811652	0.000210694	0.00309018	0.00657274	-0.00551003	0.0216489	0.0066126	-0.00201534	0.00519768	0.00583194	-0.00630746	-0.00419026	-0.0142855	0.00218227	-0.0083622	-0.012082	-0.00217297	-0.0132178	-0.00490739	-0.00192814	-0.00413912	0.00394668	0.00433339	0.000821522	0.00304233	0.0072984	-0.00226117	0.0116049	-0.0210614	0.010822	0.0014039
b0355	-0.0207725	-0.0162059	-0.0295627	-0.0148255	-0.0300275	0.00736	-0.00803208	-0.100754	-0.00521549	0.016899	-0.00696491	0.00817602	0.00424554	-0.0034644	0.00228559	-0.0111353	0.0241345	0.00352943	0.0102609	-0.0171659	-0.00143288	-0.0109149	0.0287887	-0.0140199	-0.00487313	0.00595839	-0.00947089	0.00589483	0.00420302	-0.00545084	0.0166269	0.00360767	-0.0180645	-0.0187293	0.00671375	-0.000999456	-0.00391323	-0.0121623	-0.00774533	-0.0216088	-7.28097e-06	0.00667546	-0.00247232	0.0130913	-0.000128341	0.00435428	-0.0027068	-0.0386622	0.00356768
b0356	-0.0187689	-0.00581572	-0.0256713	-0.0081268	-0.0101123	0.0110636	-0.00813743	-0.0903358	-0.00660448	0.00268084	-0.00943968	-0.0117719	-0.00561828	-0.00333077	0.0173902	-0.00113052	0.0266935	0.0123721	0.0033203	0.00487232	-0.00482945	-0.0056224	0.0276992	-0.00752364	0.0050264	-0.000665801	-0.0132057	0.00335845	0.0130267	-0.00163269	-0.000602107	-0.00727989	-0.0220628	0.00192263	0.00737898	-0.00824225	-0.00562841	-0.00861246	-0.00748909	-0.0073962	-0.00507208	0.00373469	0.00722161	0.0198221	0.0128179	0.003475	-0.0115342	-0.0233095	-0.000746861
b0357	-0.00440663	-0.015345	-0.0337434	-0.00934442	-0.0353665	0.0209157	-0.0234611	-0.0953513	0.000784026	-0.000357351	-0.00572544	0.00136089	0.00436576	-0.0270754	0.02603	0.00532504	0.00667595	0.0126214	0.00520312	0.00509835	0.000255312	-0.0111769	0.0307588	-0.0320143	-0.0155094	-0.00108142	-0.00116122	0.0046442	0.00245638	0.000581034	-0.0128873	-0.00299005	-0.0232025	0.0176892	0.0238057	-0.00106941	-0.00252687	-0.00902113	-0.0131425	-0.00230482	-0.00229728	0.015305	0.00201507	0.0171048	0.00417474	-0.0094339	0.00866665	-0.0242865	0.00966435
b0358	-0.0062012	0.00970435	-0.000229774	-0.00193586	-0.00893723	0.00578881	-0.00493229	-0.00536202	-0.0140057	-0.00534907	-0.00787943	-0.0126982	-0.00647059	0.00196113	0.0248438	0.00974355	-0.00541304	0.00105264	-0.00865171	-0.00406279	-0.0066479	-0.0076043	-0.0114942	0.0179921	0.00623731	-0.00648825	0.0133507	0.022126	0.00163651	0.0063005	-0.00282616	-0.00507581	-0.00533408	-0.0123877	0.00207195	-0.00569963	0.00269549	0.00404174	-0.0200445	0.0070126	-0.00541934	-0.0193063	-0.0156667	0.0101331	-0.00622232	-0.00611861	-0.0139944	-0.0188939	0.0149813
b0363	0.00111601	0.00661449	0.00300353	-0.0125116	-0.0180813	-0.00174766	-0.00199034	-0.00460959	0.0215641	0.00403962	-0.0101958	0.00292754	0.00405169	0.00313003	0.00738657	-0.000231595	-0.0102937	-0.000151074	-0.0104101	0.000406031	-0.0107417	-0.0143431	0.00528862	0.000174445	-0.000655021	-0.0077842	0.00516799	-0.00484842	0.0115546	0.00718647	0.0104886	-0.0214244	-0.0126025	-0.0308126	0.00103893	0.00382445	-0.00117842	0.0032486	-0.00733333	0.00208506	-0.00145838	-0.0168658	-0.00498341	0.00972578	0.00124691	0.000274145	-0.00956501	0.00215846	-0.00407095
b0365	0.00244601	0.00539777	0.00787404	0.0129958	0.000275449	-0.00773565	0.00327284	-0.0120324	-0.0247657	-0.0336321	-0.0188007	-0.00511611	0.00165439	-0.0150754	0.00646387	-0.010521	-0.00279928	0.0255317	-0.00730016	0.0172094	0.00740073	-0.0122844	0.0179875	0.012617	0.00455838	0.048623	0.0195118	0.0133388	-0.00561856	-0.000150073	0.00553424	-0.00707677	0.002094	-0.0168004	-0.000214656	-0.00655393	-0.000214737	-0.0060395	-0.00657645	-0.0066276	0.0074458	-0.00878885	0.0112689	0.0148752	-0.0129699	-0.0049004	-0.0044058	-0.0197757	0.00172394
b0366	0.0130138	-0.00948851	0.00975156	-0.00614577	0.0136422	0.00126771	-0.00353654	-0.0116387	0.00047501	0.0228285	-0.00571945	-0.000620738	0.011853	-0.0111783	0.00124757	-0.0148795	-0.00436708	0.00980895	-0.0147145	0.00403532	-0.00587235	-0.00377061	-0.00190162	-0.00238357	-0.00213626	0.04744	0.00552702	0.00796012	-0.0123819	0.00141184	-0.00558606	0.0157711	0.0133312	-0.00279729	0.00889279	0.000457997	-0.00421682	0.00708719	-0.00798116	-0.022448	-0.00803282	-0.0211869	0.0079247	0.0105677	-0.00284098	-0.000801222	-0.00700815	0.0016826	3.85377e-05
b0367	-0.0142422	-0.00997176	-0.00505329	0.00250377	0.0049535	-0.0161961	-0.00317222	0.0103047	0.0209586	-0.00137861	-0.0101064	-0.00140647	0.00182918	0.00262027	0.00512032	-0.00790209	-0.0298668	0.00524702	2.54881e-05	-0.00999961	-0.010712	-0.00505685	-0.0120891	0.00880174	-0.0166274	0.0214326	0.00477923	-0.0168968	-0.015012	-0.00926875	-0.00286987	-0.0164727	-0.0129546	-0.0246024	-0.000836867	0.000311263	0.0015706	-0.0020131	-0.00957478	0.00149244	-0.00909722	0.00551082	-0.000149302	0.0220779	-0.0116979	0.0014347	-0.0294701	-0.0217051	-0.00367785
b0368	-0.00852499	0.0115673	0.00596382	-0.00465804	-0.00648121	0.000872558	-0.00468324	-0.00709036	0.00120739	-0.00101831	-0.00498286	0.00763952	-0.00644245	0.00352678	0.00412648	0.00852742	-0.00306268	-0.0104368	-0.00737145	0.000660926	-0.0191762	0.0123606	0.00377114	0.00449941	0.00694537	0.0105959	-0.00276768	0.00348665	0.0052895	0.0159353	-0.0140983	-0.00164827	-0.00788935	0.00543763	-0.000146692	0.00511081	-0.00395863	0.00356254	-0.000586137	0.00367327	-0.00745872	-0.00392196	0.00138626	0.000274717	0.0029446	0.00520088	0.0148018	-0.0167655	-0.00357257
b0369	0.0124559	-0.00280054	-0.000402787	0.00109532	0.00778657	-0.00299714	-0.00487073	-0.00554108	-0.00176305	0.00382272	-0.000522927	-0.00215948	-0.00247719	0.00295882	0.0176467	-0.00885942	0.00244755	-0.00196364	-0.0014613	0.00232766	-0.00199886	-0.00375384	-0.00208667	-0.00432862	-4.90863e-05	0.00195949	0.00133164	0.00246315	-0.00539818	-0.00202669	0.0079322	-0.00668395	0.00294063	0.0113989	0.00019003	-0.00155013	-0.00110264	0.00384457	0.00280613	0.00302748	-0.000130025	0.00108493	0.00137136	0.000845124	-0.000243936	0.00108352	-0.00120239	0.00714059	0.000230185
b0372	-0.00592666	-0.00151725	0.000991665	-0.0100011	0.00474672	-0.00170151	-0.00595533	0.0019407	0.00326727	0.0051105	-0.00553493	0.00181504	0.000558581	-0.00252706	0.000723403	-0.0102738	-0.00121438	0.00091591	0.0010369	-0.00357655	-0.00517157	0.00718073	0.00310963	0.00324617	-0.00181985	0.00225387	-0.00379512	-0.0108898	-0.00909644	-0.00275773	-0.00413063	0.0129824	-0.0039749	-0.00336037	0.00222181	-0.00472422	-0.000805747	-0.00753994	0.00569533	-0.0115044	-0.010282	-0.010883	-0.00622086	-0.00666385	-0.00910957	-0.00640436	-0.00684414	-0.000777669	0.00348892
b0373	0.00148486	0.0116249	0.000168552	-0.015387	0.0073607	-0.00619073	-0.00384288	-0.00226358	-0.0187991	0.00135956	0.0038496	0.0173432	-0.0029924	0.00964145	0.0243976	-0.00223439	0.00407952	-0.0161667	0.00404552	0.00694895	-0.00892337	-0.00464237	0.0175175	0.00121472	0.00393899	0.00745989	-0.0042003	3.49519e-05	0.00529951	-0.00757201	-0.00754865	0.0117272	0.00282626	0.0104758	0.00208988	0.00337647	2.12452e-06	-0.00451716	0.00597487	-0.00499718	-0.00194525	-0.0308554	-0.0140895	0.00474228	0.00488478	-0.00397634	0.0243705	-0.00112524	-0.00984011
b0376	0.00910555	0.00717259	0.00461307	-0.00293688	-0.00722375	-0.00169865	-0.00528194	-0.00728787	-0.00408034	0.0101033	-0.000579145	0.00155995	-0.00754342	0.00468738	-0.00746637	0.00461992	-0.00341949	0.00754666	-0.0130417	-0.0160217	-0.00463909	-0.00104252	0.00166557	0.00400394	-0.00432744	-0.00618436	-0.00325493	0.0104913	-0.00783619	0.00543571	-0.00368861	0.019198	-0.00542873	-0.00370842	0.00182199	0.00562794	0.00380557	-0.00355491	-0.00290823	0.00600069	-0.00393608	-0.0236867	0.00640339	-0.00924321	-0.0048293	-0.00197576	0.00405705	-0.00962935	0.00111555
b0377	0.000615357	0.0038044	-0.00987332	-0.00105074	-0.00407882	-0.00325295	-0.00304502	0.00259391	0.014567	0.00629067	0.00243843	-0.00580542	0.00394182	-0.00302876	0.00425672	-0.00516728	-0.00618377	0.000891433	0.00450104	-0.0165254	0.00862429	-0.00664538	0.00302	-0.00312659	-0.010368	-0.00565135	0.000112074	0.0152652	-0.00763286	-0.00209794	-0.0115703	-0.00844882	0.00349316	0.00879806	0.00423755	0.00100914	-0.00376879	-0.00618784	-0.00421152	0.00847244	0.00139557	-0.0136939	0.00221556	-0.0141213	0.000300774	-0.00539042	0.00339791	-0.0125696	0.00250316
b0378	0.000720278	-0.000304965	-0.00428323	-0.00024639	0.000321466	0.00167516	-0.00209194	0.000791098	0.0149857	-0.00421153	0.00344647	-0.0035797	-0.00928793	-0.000801269	-0.00548711	-0.00159131	-0.00261442	-0.00215294	-0.0052541	-0.00463765	-0.0013061	0.00423227	0.00135862	0.00654818	-0.00529645	-0.00497669	-0.000850847	0.00655318	0.00347477	0.00456125	0.00649459	-0.00127866	-0.00788564	-0.00239217	-9.01279e-05	-0.000536587	0.00271719	0.000316554	0.00570749	0.000368548	-0.000108861	-0.00470784	0.00618053	-0.00909067	0.00481612	-0.00630533	0.00833658	-0.0044963	0.00770186
b0379	0.0252563	-0.00088955	-0.00762393	-0.00266131	0.0074533	-0.0180258	-0.00310748	-0.00995713	0.0115708	0.0446811	-0.00169892	0.00180102	0.00927412	-0.00574456	0.0509768	0.0075686	-0.00574403	-0.0203956	0.0145447	-0.009873	0.00745285	-0.0168841	0.00458738	-0.00294466	0.0281974	-0.00482921	-0.00409598	-0.00189384	-0.00395023	-0.0128824	-0.00619929	0.0172201	0.00968253	-0.00196803	-0.00577655	-0.0270535	-0.0074149	0.0201928	0.0419366	0.00860645	0.00777029	-0.0046346	0.00741219	0.003243	0.00290301	-0.0106926	0.0149817	0.0277509	-0.00577569
b0380	-0.00306827	0.00463156	0.0169141	-0.00362826	0.00886074	0.0207885	0.0105736	-0.00902177	0.0196962	0.0129522	-0.0250941	-0.000485266	0.00310549	-0.00448505	0.000921852	-0.00602483	-0.00298159	-0.00183371	0.0225522	-0.042049	-0.0045137	0.00731507	0.00947659	0.00263414	-0.00582933	0.00132943	0.00528746	-0.018216	0.0263337	-0.00602939	-0.000499324	-0.0109467	0.00796231	0.0175317	-0.00552565	-0.00395098	-0.0208675	-0.00194041	-0.023772	0.00608768	0.00637301	-0.00529332	0.0037547	0.0226261	0.0256783	-0.0259011	0.00232465	-0.0199756	0.00443239
b0381	0.00310527	-0.00735869	0.00855344	-0.0536778	0.00198614	0.00585378	0.00626873	0.00278498	0.0113427	-0.00323113	-0.0036273	-0.00484871	0.013549	0.0030966	-0.00203826	0.0216985	-0.00934267	0.000479323	-0.00159126	-0.00139798	-0.00650527	0.00395117	-0.000288171	-0.000717695	-0.00762837	-0.00276678	0.00158532	-0.00932994	0.00886945	-0.00581034	-0.00967981	-0.00478794	0.00108434	0.000106644	-0.00846561	0.00653801	-0.000371829	0.00635273	-0.0185196	0.00189514	-0.000383213	-1.70429e-05	-0.00100063	0.0100338	0.00701782	0.000120823	-0.00781195	0.00604322	-0.0120416
b0382	-0.0125181	-0.00360671	0.00143028	0.0206007	-0.00372606	0.0183371	-0.00947376	0.0384908	-0.0145111	-0.00485799	-0.00703804	-0.0279078	0.00869691	0.00378841	-0.0150363	0.0425609	-0.00918273	-0.0134987	0.0117764	-0.0057841	-0.0127292	-0.00977837	0.0133411	0.0093533	0.0166857	0.0261144	-0.00727754	0.00925181	0.00551436	-0.0113851	0.00113844	-0.000722038	0.00988509	-0.00429252	0.00114048	-0.00913532	-0.00368215	0.00687863	-0.00438795	-0.00792381	0.0139601	0.00103213	-0.00679301	-0.011922	-0.0166943	0.0234001	0.00247634	0.00683606	0.0130721
b0383	0.00924936	0.00188145	0.0132112	0.00485285	0.00285597	-0.00371657	0.00735657	0.0218686	-0.0018859	0.00213907	0.00630172	-0.0134211	-0.00882981	-0.00927896	-0.00700212	0.0174725	-0.00340264	-0.016633	-0.00544227	-0.0264228	-0.00875238	0.00539408	0.00744416	0.0086769	0.00942267	0.0127609	-0.00382374	-5.87001e-05	0.00885016	0.00192052	0.00436884	-0.00291066	0.00347327	0.0104456	-0.00803827	0.000585495	0.00336984	1.20169e-05	0.0207408	-0.00640276	-0.014341	0.0141718	-0.0104875	-0.00633508	-0.00325124	0.00922124	0.000454854	0.00395036	-0.0100527
b0384	-0.00782703	-0.0124216	-0.00021443	0.0111718	0.006324	0.0131565	-0.00665177	-0.00262551	0.00474636	0.0153471	0.00108749	-0.0101681	0.00935317	-0.0101705	0.0206108	-0.00584215	0.00797329	0.00231708	-0.00953449	0.0026859	0.00361401	0.000126312	-0.00633565	0.0138164	0.0239617	-0.0150174	-0.00830397	0.00225357	0.00500835	-0.00102539	0.016085	-0.0048496	-0.000628302	-0.00285908	-0.000181197	0.0128401	0.00872699	0.00214792	-0.00200685	0.00494498	-0.018202	0.00142799	-0.00181762	0.0160826	-0.00626289	-0.00798966	-0.00716217	-0.0238878	-0.00751515
b0385	0.0364728	-0.000905654	-0.0041845	-0.00652423	-0.00839596	-0.00846419	-0.00139838	0.00330936	0.00769135	-0.0112396	-0.008267	0.0139887	-0.00109969	-7.39864e-05	-0.00322438	0.00173466	-0.0116552	-0.000402495	-0.0106865	0.0162089	0.00716362	0.0134331	-0.00263649	-0.0127048	0.00527888	-0.00308184	-0.00616202	0.00563911	-0.017979	-0.00310818	0.0103298	0.010837	-0.00110223	-0.00020428	0.0014002	-0.0128623	0.0110592	0.00351307	0.000405306	0.0044833	-0.00488948	-0.0146354	0.000507013	-0.0142892	-0.000675302	-0.00649552	-0.00778624	0.00511152	-0.0126659
b0386	-0.00232873	-0.00258735	-0.00147876	-0.000742113	-0.0082196	0.000598876	-0.00394051	-0.00457547	0.00800338	-0.00326777	0.00901104	-0.00385841	0.00176248	0.000615278	0.00529419	0.00316007	-0.0047117	-0.00634523	-0.00448036	0.00760717	0.00807881	-0.0133948	0.00762261	-0.00203722	0.0115185	-0.00175023	0.000162168	-0.000786427	-0.00178184	0.0118108	0.0135116	-0.00781527	0.000453631	-0.00301922	-0.0013609	-0.0159944	-0.00731782	-0.00504374	-0.00681838	-0.00626227	-0.00104926	0.0092537	-0.00162515	-0.000175885	0.00260103	-0.00758516	0.00171751	0.0058729	0.00718117
b0387	0.0135087	-0.0155705	-0.00026818	-0.00411352	-0.00442334	-0.00482241	0.00365781	0.0147919	0.0125765	0.00105935	0.00943034	-0.00744892	-0.00421874	-0.0116537	-0.00101269	-0.00368605	-0.000841205	0.00791598	0.00601305	0.00569276	-0.000138045	0.000154752	0.00657401	0.00190552	-0.000315905	5.81537e-05	0.00814351	0.00477334	0.0020368	-0.00195281	-0.0139945	-0.011978	0.0135578	-0.0045183	-0.00562223	-0.0042596	0.0041088	-0.00382618	0.0112645	0.000646306	0.0110593	0.00271929	-0.00352834	-0.0109692	0.0166427	-0.00176123	0.00323225	0.00285589	0.0211079
b0388	0.00267859	0.0058835	-0.00690592	0.0160714	-0.00245535	0.00498833	0.000699636	-0.00503684	0.0249991	0.0037152	0.00864317	-0.016683	-0.00927093	-0.00434616	0.00990946	0.00225801	-0.00138843	-0.000708139	0.00190472	-0.00972018	0.00473109	0.00645036	0.00211629	0.000900149	-0.00539878	0.00407048	-0.0100785	-0.0101535	0.00788594	0.0805927	0.013803	0.017646	-0.00738112	0.0063865	-0.00272279	-0.00400971	-0.00763208	0.0047453	-0.0165868	-0.0223384	0.00794947	0.00210399	-0.00134814	0.105051	0.00651834	-0.018242	-0.0022932	-0.00388667	-0.000702776
b0389	-0.002031	0.00385729	-0.0017882	-0.00645836	0.0159414	-0.007947	0.00597936	-0.0103868	0.00527354	0.0020157	-0.00630689	-0.0102198	-0.00869221	0.0113225	0.00748522	-0.000125605	-0.00854562	0.0120874	0.00563532	-0.00543641	-0.0109306	0.029173	-0.0213666	-0.004101	-0.0167705	-0.00116401	-0.00243548	-0.0125869	0.0110443	0.046487	-0.00329721	0.00464892	-0.000757125	0.00167228	-0.00137778	-0.00608345	0.000585096	0.00899784	-0.0125049	-0.0260904	0.00113479	-0.000140876	-0.00481355	0.0687201	-0.00278425	-0.00447698	0.0271946	0.00417843	-0.0166752
b0390	-0.0101373	0.00549149	-0.0118963	-0.000172224	-0.0120403	0.00206256	-0.00190329	0.0010875	0.0160257	0.000548103	-0.00122348	0.0109617	0.00808596	-0.0038271	-0.0094953	0.00707535	-0.0482336	-0.00176586	-0.00904352	-0.0015509	0.0202341	0.00669026	-0.0105114	0.000579843	-0.00256218	0.00470795	-0.00919502	-0.0133504	0.0016412	0.027506	-0.00510077	0.00103731	-0.0135957	-0.00521781	-0.00505315	-0.00312061	0.000593131	-0.000706811	0.00852124	-0.00429825	0.0106619	0.0102225	-0.00279604	0.0242386	0.00676014	0.0448557	0.00660935	-0.00785424	-0.00974009
b0391	0.0137185	-0.0075777	-0.000781388	0.0128131	0.00465895	0.00613208	-0.000102478	-0.00146279	0.00224517	-0.0125677	-0.00953677	-0.00460233	-0.00759744	-0.0115614	0.00489611	0.00686249	-0.013424	-0.00406655	-0.00324483	-0.0144072	0.0083151	0.00472131	-0.0043109	-0.000117064	0.0259193	-0.00230776	0.00496863	-0.00164421	0.00156637	0.000187384	-0.00406186	-0.0101347	-0.000834505	0.000580992	-0.00310822	0.00235589	0.00806748	0.00792038	0.000543346	0.00292273	0.0133903	-0.0102124	0.00922809	-0.00985336	0.00039326	-0.00806239	0.00207455	-0.0144224	-0.00136029
b0392	-0.0138269	0.0151237	0.0105314	0.012104	-0.0183736	0.000614763	0.00900136	-0.013187	0.0164522	-0.0174935	0.000293082	0.0137046	-0.0113148	0.00861587	-0.0217318	-0.00988197	-0.000707094	0.00756997	-0.00292431	-0.0205395	-0.00753355	-0.0075944	0.0236412	0.00110439	0.00110585	0.00257477	-0.00511979	-0.00369579	-0.00763173	0.0105344	-0.022244	0.0109339	-0.00740369	-0.0106585	-0.0124745	-0.0065706	-0.0043827	0.0133859	-0.00112862	-0.000888974	-0.00289762	-0.00478977	-0.00623732	-0.00453099	-0.00889174	0.00668935	0.000217124	-0.0294434	0.0039264
b0393	-0.00634364	-0.00175658	-0.00337189	0.00215277	0.0120717	0.00473698	-0.00225047	-0.000589383	0.00335234	0.00105705	0.000865687	0.0072638	-0.00211021	0.000653919	0.00342256	-0.00767464	-0.00478109	0.00249037	-0.00913951	0.00354018	0.00271083	0.00687437	-0.00147041	0.00202367	0.0130059	0.00149145	-0.00527846	-0.00332469	0.0033212	-0.00206799	-0.00206887	0.00993337	-0.00168132	-0.012337	-0.00356723	-0.00169071	0.00182242	-0.00265479	-0.010838	-0.00991837	-0.00841949	-0.00428775	-0.00127051	-0.00384509	0.00331106	-0.005949	0.00448114	-0.00805137	-0.00365858
b0394	0.000307126	0.00411338	-0.00425147	0.00517961	-0.000697581	0.000331299	-0.00269505	-0.00189357	0.00316882	0.00814454	-0.00319083	-0.00291116	0.00359695	-0.00630923	-0.0051767	-0.0114623	0.00948189	-0.0103969	-0.00311365	-0.00403831	-0.00374512	0.0142955	-0.00100955	0.0117823	0.00646495	-0.00683628	0.00910445	-0.00684063	0.0090318	-0.0129855	0.00338064	-0.000371305	0.00491905	0.00605861	0.00231376	0.00243216	-0.000643932	-0.00233815	0.00273039	-0.00257335	0.00311106	-0.0115016	0.00033233	-0.00495466	0.00173378	-0.00404694	-0.0100598	-0.00281602	-0.0080847
b0396	0.00209087	0.00509436	-0.00163422	0.00653095	-0.00597001	0.00121252	0.00251128	0.0238286	0.010076	-0.00751192	0.00795551	-0.000635043	0.00749093	0.00617802	-0.000352161	0.00110757	0.00343175	-0.00160156	0.00186123	-0.00349957	0.005747	-0.0109405	0.00717484	7.49942e-05	0.00429148	0.00171373	0.00241596	-0.00101299	0.0078729	0.00361315	-0.00431361	0.000650046	-0.00685354	0.000256283	-0.00318363	-0.00246428	-0.00574802	0.00319303	0.0071078	0.00256312	-0.00510108	-0.0138075	0.00620545	-0.00648371	0.00611914	-0.0108697	-0.0166246	-0.0198593	0.0114178
b0397	-0.00216044	-0.00197649	-0.00727952	-0.000878768	0.00223748	-0.00358713	-0.00734661	-0.00209678	-0.00804737	0.00375679	-0.00692321	0.000896391	0.00181381	-0.0072272	0.00293232	-0.00333319	0.00288327	0.00926809	-0.000492077	0.0182995	0.000240191	-0.00126081	-0.00383831	-0.00205393	-0.0023751	-0.00524817	-0.00651548	-0.000662033	0.000150526	-0.000902661	-0.00340017	-0.00762516	-0.00238759	-0.0069242	0.000381832	-0.00210778	-0.00218667	-0.00134054	-0.000756331	-0.00814784	-0.00395018	-0.00622626	0.000970772	0.00508407	-0.00249798	0.000576117	0.00266646	-0.00827146	-0.00439791
b0398	0.00104952	-0.00560754	-0.00994201	0.00316267	-0.000343823	0.00722426	8.78654e-05	-0.00120481	0.016002	0.00106065	0.00509757	0.000663935	0.00469971	-0.00227966	0.0119918	-0.000726471	0.00940479	-0.000285058	5.59808e-05	0.0121838	0.00316995	-0.00730903	-0.00691242	-0.00692365	-0.00841911	-0.00631531	-0.00499747	0.00510354	0.00332014	0.000517237	0.00846421	-0.00311288	-0.00371969	0.00308941	-0.00586352	-0.00177053	-5.05352e-05	0.00243767	-0.00679467	-0.00363151	-0.00159397	-0.00925133	0.000550885	-0.0028544	-0.00873899	-0.00778634	-0.00219568	-0.00398169	-0.00216147
b0399	-0.00656449	-0.00154445	0.00275411	0.00621776	0.00217415	-0.001533	5.12752e-06	-0.00025728	0.00309087	0.000236995	-0.00521314	0.00173915	-0.00691748	0.00950721	0.00815187	0.0129584	0.000219129	-0.00964448	-0.00858863	-0.0108759	-0.00927293	-0.00556993	-0.00494443	0.00702403	0.00925177	-0.000896435	-0.0046106	0.00470644	-0.0102666	-0.00271158	0.0168113	-0.00805487	0.00271092	-0.00318166	-0.00136596	-0.00998723	-0.0032193	-0.00653375	0.00732665	-0.00386192	-0.00119305	0.00907054	-0.00365291	-0.0134305	0.00727642	0.0069196	-0.0157652	0.0111601	0.00139484
b0400	-0.00110443	0.00768685	0.00323494	0.00440244	0.00505837	-0.0128397	0.00578776	-0.0105046	-0.00494261	0.00142131	-0.00563344	-0.00772459	-0.020197	-0.00179459	0.000289899	0.00540837	-0.00312735	-0.00828183	-0.0103622	-0.00980116	-0.000262424	0.000501456	0.000123386	-0.000436269	-0.00183726	-0.0052311	0.00037072	0.0101238	-0.0050323	0.00714624	0.00508436	-0.00118902	-0.00127421	-0.00304764	-0.00332471	-0.00232895	-0.0025254	-0.00136813	-0.00382406	0.00194583	-0.00627012	0.00102794	-0.0015297	-0.00529273	0.0198082	0.00138524	-0.0114025	-0.00203423	0.00460714
b0401	0.00969847	-0.00599265	-0.00310181	0.01719	-0.0145336	-0.00735431	0.000965122	-0.0116145	-0.00272372	-0.0148099	-0.0105457	-0.0206913	0.0344129	-0.00394742	0.025543	-0.000441642	-0.0135845	-0.00739324	0.00565444	-0.00320246	0.0054097	-0.0269616	0.0142529	-0.00228185	-0.028623	0.0114982	-0.00593607	-0.0108415	0.00625242	0.0036619	-0.0155615	-0.00481494	-0.00686198	0.0101233	-0.00464409	-0.00198651	-0.0128915	-0.00806058	-0.00786736	-0.00692077	0.00975511	0.0129267	-0.00328239	-0.0264175	0.0202007	-0.000496311	0.00441345	-0.0021566	-0.00538739
b0402	-0.00335499	-0.0165048	0.0014134	-0.0033469	0.00245284	-0.002384	0.00285342	-0.00525054	0.0232374	0.00348209	-0.000767082	-0.00564339	0.0168797	-0.0010388	-0.00627745	-0.000965635	-0.011598	-0.00354209	-0.0114575	-0.0094142	0.000903273	0.000275065	-0.00141238	-0.0049802	-0.0184521	0.00191603	-0.000182431	-0.0080439	-0.00420461	0.0153067	0.00227484	0.00474652	-0.00476287	-0.0072924	-0.00485671	0.00385464	-0.00239587	0.00620683	0.00111157	-0.00486551	-0.00222772	0.00737262	0.00671154	-0.00460659	-0.00390003	-0.00721367	-0.00109424	-0.00537146	-0.00602485
b0403	-0.0118661	-0.00361108	-0.00810114	0.0057451	-0.00397684	-0.00802484	-0.00852646	0.00136997	0.0160301	0.00461663	0.00772619	-0.00844718	6.55679e-05	0.00498948	-0.00170301	-0.00503191	0.00136879	-0.00642298	0.00589872	0.00134026	0.00139686	-0.00201585	0.00604802	0.0016919	-0.00384642	-0.00649277	0.0103411	-0.00809229	0.00336111	-0.00406454	0.00896901	-0.00895128	0.00173573	-0.00609914	0.00244127	0.00291728	0.00198328	0.0412224	0.00570145	0.00110382	-0.00403469	0.00161618	-0.00379589	0.0072214	-0.00716093	-0.00421449	-0.00805641	0.000958069	0.00232124
b0404	-0.00572404	0.0070497	0.00277409	0.00431067	-0.0209503	-0.00548991	0.0011726	-0.00906249	-0.00124835	-0.00423313	0.000483853	0.00378239	0.00864221	-0.014817	0.0192507	0.00388117	-0.00956156	0.00255332	0.00242075	0.00512224	0.0134136	-0.0184215	0.000259984	-0.00880878	-0.000976006	0.00580741	-0.000971101	-0.00232322	0.00336187	0.0135074	0.00137491	0.00810509	0.0140369	0.0115288	-0.00613194	-0.00504679	-0.00120316	-0.00207823	-0.00573359	-0.0022194	0.00226051	-0.0160866	-0.0134246	-0.00884392	-5.60861e-05	-0.00840606	-0.00788685	0.00602561	0.00698704
b0405	0.0101472	0.00640462	-0.000439417	-0.00556432	-0.00634132	-0.00793322	-0.0052037	-0.00387278	0.00887737	-0.000485804	0.00448297	-0.00552941	-0.0188423	0.00252109	0.000847257	-0.00327822	-0.0032746	0.00214386	0.00162882	0.00359271	0.00361501	-0.0120324	-0.00759546	-0.00529633	-0.00782159	-0.00884345	-0.00193827	-0.00645851	0.00139382	0.00178924	0.00483783	-0.0179676	-0.000857635	-0.0019508	0.000710624	0.0026772	-0.00446947	-0.0024708	0.00622455	0.00813069	0.00120552	3.13335e-05	0.00200626	0.0248459	-0.00437551	-0.0031591	0.00179155	-0.00454622	-0.00933366
b0406	-0.0105483	0.00916968	-0.00790558	-0.0104746	0.00731539	0.000828191	0.00251365	-0.00482705	0.0109748	-0.00810538	-0.00392158	0.0291271	0.000788801	-0.00812858	0.0175344	0.0216568	0.00372286	-0.0112363	-0.00421762	0.00616855	0.00234742	-0.00191249	0.00205833	-0.00796223	0.00233044	-0.00236134	-0.00348073	0.00503117	-0.00351828	-0.000713394	0.0116062	0.0133797	-0.00692489	-0.01158	-0.00138837	-0.00247611	-0.00390338	0.000854388	-0.0042392	0.00184064	-0.00643344	0.022095	0.000912367	0.00610194	-0.00647161	0.00426105	-0.00255994	0.000384845	0.00500516
b0407	-0.0038442	-0.00561243	-0.00302366	-0.00438991	-0.0100396	0.00604673	0.00855869	-0.00913938	0.017734	-0.0130486	0.00897242	0.00801341	0.00608545	-0.00638979	0.00714071	-0.000640753	0.00801943	-0.00708133	-0.00150386	0.00656486	0.00100645	0.0003313	0.000406011	-0.00517495	0.0059725	-0.00530663	-0.00248037	0.00101768	0.000449377	-0.000868905	0.00161703	0.00750725	-0.00618524	-0.00961586	-0.00668925	0.00453881	-0.00706737	-0.00670863	-0.00604841	-0.00933515	-0.00214498	0.00727191	-0.0113116	-0.00475924	-0.00479546	0.009548	0.00746047	-0.0107323	0.00385759
b0408	-0.00892507	-0.00195351	-0.00249407	-0.00834768	-0.00711389	0.00515564	0.00370923	-0.00984371	0.00818486	-0.00428934	0.00330042	-0.00460371	-0.00017436	-0.00280587	0.00400757	0.00308103	0.00134475	-0.00595708	-0.00573247	0.00466356	-0.00103257	0.00609964	-0.00674409	0.000544458	-0.00225371	-0.000625336	-0.00157773	0.00971292	0.0074984	-0.007873	-0.00651432	0.0037987	-0.00526293	-0.00650963	-0.00187493	0.00604116	-0.00418366	0.0019724	-0.00461271	-0.000265141	-0.00591277	0.0029504	0.00236535	0.00238369	-0.00250544	0.00356323	-0.00437642	-0.00108718	-0.00159389
b0409	0.00125776	0.00200986	-0.00263098	-0.00589169	0.00208083	0.000653116	0.00571473	-0.00588812	0.00686641	-0.00900371	0.00219805	0.000244893	-0.00157697	-0.00331027	0.00510246	0.00613513	0.00236553	-0.00789326	-0.004193	0.00677876	-0.00247202	0.0144953	-0.00264385	-0.00419683	0.00406998	0.00165246	-0.000774715	0.0122535	0.00297751	-0.00526615	-0.00722196	7.49458e-05	-0.00335952	-0.00338879	-0.00458861	0.00635509	-0.00591739	-0.000492983	-0.0141707	-0.00100845	-0.00150369	0.00981986	0.00337981	0.00533767	-0.000531768	0.0046218	-0.00386438	0.000572553	-0.00938601
b0410	-0.00352183	-0.00301024	-0.00429602	0.00810887	0.0121236	-0.000771221	-0.000702098	0.00646658	0.00704876	0.00274966	-0.0189304	0.00086173	-0.00995194	-0.0121885	-0.00753699	-0.00693756	-0.00125136	-0.00527607	0.00345583	0.000139907	-0.00564756	-0.0128437	-0.00962063	0.0062904	0.0100118	0.00655553	0.00616475	-0.00564677	-0.00939137	-0.000477504	-0.00231744	0.00159739	0.00183729	-0.00993467	-0.00465938	-0.00539798	-0.00257716	0.00247238	0.0121376	-0.00259215	-0.0121227	-0.0048912	0.00323643	-0.00542139	0.00867137	0.0131845	-0.0182912	0.0115863	0.00986865
b0411	-0.008392	-0.00154819	-0.0184729	9.99363e-05	0.0018612	8.22221e-05	0.00547318	-0.0156816	-0.000196577	-0.0307153	-0.00341273	0.0120605	0.0103552	-0.00251259	0.00140384	0.00394597	-0.00744817	0.0260889	-0.0030811	-0.00213273	0.0101923	-0.00492704	-0.002337	0.00383981	0.013544	0.00034028	0.00117866	-0.00752646	0.0110301	-0.00713338	0.00106234	0.0162548	-0.00999315	-0.00216385	0.00029649	-0.013335	-0.00413247	0.0059663	-0.0150245	-0.00616293	0.0370518	0.000413691	0.0045863	0.0177668	-0.000915412	0.0497734	0.00114805	0.000554932	7.99275e-05
b0412	-0.0239517	-0.0175506	-0.00316443	0.00375285	0.00272431	0.00281092	0.00718875	-0.00490043	0.00189154	-0.0108851	0.00735597	0.0126264	-0.00400374	0.012553	-0.02197	-0.00460783	0.0165743	-0.00573988	-0.0043497	-0.0153421	-0.0202542	0.0159228	0.00357764	-0.0221576	0.00751116	0.0040744	0.000423305	0.0223528	0.00140333	-0.00437408	-0.00142644	-0.00755179	-0.0136802	-0.000691018	-0.00679773	0.0058423	0.0021287	0.01463	0.00166481	-0.012964	-0.0028772	-0.000315658	-0.012099	0.020126	-0.000263683	-0.00417584	-0.00730008	0.0193133	-0.00409229
b0413	-0.0031975	0.00209699	-0.00292295	0.00200873	-0.0046328	0.00312167	-0.00401037	0.00256274	0.00505591	-0.00270073	-0.00210801	0.000211841	0.00420255	-0.00591838	0.0133979	-0.00111657	-0.00893898	-0.00528243	-0.00322106	0.00961448	0.000107277	0.00313856	-0.0104884	-0.000719784	0.0045254	-0.00394787	0.00797576	0.0039943	0.00105205	0.00258689	-0.00635155	-0.0117583	-0.00506687	-0.00485115	-0.000822268	-0.000631888	-0.00191553	-0.000156556	0.00601288	0.00513565	0.00490166	0.00566696	-0.000336361	0.0015789	-0.00887897	-0.000343257	-0.00112619	-0.00280685	0.00146857
b0414	0.0039789	0.000972524	-0.00180062	0.00346041	-0.0024505	-0.00442177	0.0008994	-0.00350986	0.00626236	0.00406878	0.00477259	-0.00292655	0.0122534	-0.00314981	0.0121661	-0.00605433	-0.00277136	-0.000563468	-0.00890282	0.00527412	0.000423236	-0.00723146	-0.00746425	-0.0035032	-0.00479553	-0.00490608	0.0024363	-0.00263293	0.00741095	0.00203218	-0.0122309	-0.0101004	-0.00157357	-0.00418875	-0.0035748	-0.000177725	-0.00539506	-0.000523431	0.00109492	-0.00198802	0.00164761	0.00511045	-8.46789e-06	-0.00380789	-0.00418447	-0.00353355	-0.00780254	0.00304821	0.00141011
b0415	-7.34631e-05	-0.00322608	0.00675581	0.00611218	0.00121925	-0.000566192	-0.000892904	0.000141223	0.00775426	0.0120653	0.00696306	0.00337521	0.00610133	0.00331465	0.00307183	-0.00373932	0.0110897	-0.00652547	0.00623642	0.00328704	-0.01004	-0.00323222	0.00162216	-0.011255	0.00191136	-0.00627537	0.00989032	-0.00371141	0.00426963	-0.0048743	0.0108187	0.00428511	-0.000713055	0.00497962	-0.00354288	-0.0017833	-0.00346028	-0.0076827	0.0152111	0.00117978	-0.00317751	0.0267161	-0.0130299	-0.0049468	0.00593968	0.00445506	0.00164626	0.00473099	0.00617796
b0416	0.000236932	0.00136037	-0.000731884	0.00200537	-0.00138867	-0.0037829	-0.000178711	0.0022736	0.00894746	0.00844426	0.0111705	-0.00736014	2.58408e-05	0.00209365	-0.00101078	-0.00749732	0.00765049	-0.0132331	0.00607621	-0.00127986	-0.0063063	-0.00515244	0.0018489	-0.00391527	0.00705303	-0.00680119	-0.0047334	-0.000945264	0.00479552	-0.00394499	0.00925705	0.00703281	0.000504969	0.00917599	-0.000921201	-0.00283345	-0.00316011	-0.00356265	0.00567751	-0.00129605	-0.00637556	0.0118708	-0.00187622	-0.00918981	-0.00247881	0.00997208	-0.00726071	-0.0020432	-0.00338475
b0417	0.00355221	0.00710118	-0.00399628	0.0124082	0.00165338	-0.00542138	-0.002616	-0.00140449	0.00779421	0.00350274	-0.00727722	-0.00029558	0.00640435	0.00352406	-0.00518555	-0.00894865	-0.00197736	-0.00967298	0.00632078	-0.0122488	0.0105143	0.0415937	0.000214044	-0.00212529	-0.0108054	-0.0143468	-0.00380824	-0.00555362	0.0111279	0.00259159	0.0106205	-0.00637726	0.00484005	0.0153683	-0.0042907	-0.00522464	-0.00937782	-0.00707964	0.0118266	-0.00721926	-0.00545865	0.0113653	-0.00194276	-0.000177362	0.00511062	-0.000570137	-0.000293386	0.00319018	0.00542732
b0418	-0.00857581	-0.0143125	0.00440197	-0.00458971	-0.0091077	-0.00147522	-0.00290398	-0.00156247	0.00387091	0.00819657	-0.0132474	-0.00139426	-0.00567298	0.0024191	-0.00600019	9.64078e-05	-0.00624603	-0.002218	-0.00362428	-0.000287994	0.00382703	0.0038395	0.00856017	-0.00197552	0.0054672	-0.00305155	-0.00490546	-0.00209921	0.00216095	0.00630622	-0.00830875	-0.00220974	-0.000399016	-0.00121861	-0.00405815	-0.00462311	-0.00132418	0.00214137	0.00739381	-0.00386954	0.00434771	-0.00128873	-0.0146133	0.00717336	0.00328369	0.00552113	0.00163981	0.00792867	0.0137023
b0419	-0.00151318	0.00546057	-0.00359435	0.00525823	-0.00636684	0.000632765	-0.0048118	0.00475962	-0.00434442	0.00482053	-0.00203036	0.00148077	-0.00335952	0.0100441	0.00734292	-0.00532894	-0.000243882	-0.00863246	-0.00612982	0.00239977	0.00253089	-0.00717989	-0.000250457	0.000364621	-0.00265633	-0.00276309	-0.000779063	0.0040127	-0.00144198	-0.00630055	-0.00237874	-0.0102401	0.00106826	0.000924762	-0.00119901	0.000876766	0.00431756	-0.0033119	0.00619171	-0.00580079	-0.0016022	-0.00220931	-0.00357637	-0.00387519	0.000881457	-0.00379568	-0.00343309	0.000647358	-0.000867693
b0420	0.00084987	-0.00235573	-0.00269019	-0.00741154	-6.54128e-05	-0.00079318	-0.00759979	-0.00273648	-0.00242592	0.00250815	0.00233548	0.000445496	-0.00289755	-0.00873208	-0.00501052	-0.00275435	0.000160822	-0.00158507	-0.00588844	0.00740455	0.00125089	-0.00529082	-0.0053196	0.00314156	-0.00202286	0.00112979	-0.00924045	-0.00209005	0.00317706	-0.00229789	-0.00682464	0.00923203	-0.00204459	-0.00137176	0.00231448	-0.00435763	-0.00365579	-0.00346203	0.000205117	-0.00953323	-0.0097229	-0.00467302	0.00276446	-0.00505619	-0.00926065	0.00809634	0.00479076	0.00266783	0.00115501
b0421	-0.00671611	0.00418235	-0.000480924	-0.00903621	-0.0050662	-0.00912872	-0.00613622	-0.00259308	0.00539454	0.00216619	0.00526662	-0.000279553	-0.00431485	-0.000238816	0.00378462	-0.000714394	0.000421028	0.00371253	-0.00101643	0.00317178	0.00451374	-0.0020962	-0.00424273	-0.000663029	-0.00554224	-0.0151687	0.00159582	-0.000959836	0.0049578	0.000679042	-0.00853893	0.00854969	-0.00257725	0.00201803	0.00320582	-0.00194829	-0.00191068	-0.00393285	0.00220511	-0.00510459	-0.00456028	0.00486834	-0.00104808	-0.00467042	-0.00712377	0.00606674	0.00528174	0.00116403	0.00019134
b0422	0.00385458	-0.0159736	0.00296998	0.00429434	-0.0162674	0.0160579	-0.00393286	-0.00612237	-0.0066927	0.00278689	-0.00456382	0.0111607	0.00380284	-0.00183209	0.011221	-0.0018662	0.0063644	-0.0035936	-0.00814468	0.0103004	-0.000728119	-0.0139234	-0.0192737	-0.00136952	0.00662724	-0.00743613	-0.00863325	0.000371252	0.00920508	-0.00191473	-0.0111384	-0.0111774	-0.00465179	-0.00613313	-0.00307729	0.00651749	0.00520033	-0.0070222	0.0129658	-0.00532767	-0.00445554	-0.0158969	-0.0038308	-0.00768295	-0.0137192	0.00146553	-0.00318184	-0.000383643	0.00942015
b0423	-0.000154893	0.000391329	-0.00344993	-0.00849694	0.00375583	-0.000731845	-0.00179972	-0.00350773	0.00420929	0.00401152	-0.00159598	-0.000840856	-0.00368127	0.00573417	0.00198447	-0.00526426	0.00341475	0.00214835	-0.00108423	0.000604749	-0.000139298	-0.00833185	0.00592599	0.00179363	-0.00125759	-0.00532535	-0.00143491	-0.00725112	-0.00641099	0.00781237	0.00157096	0.0111742	0.000929896	0.00276029	-0.00330905	-0.00167366	-0.0028318	-0.00335747	0.000854333	0.0027717	-0.00452495	0.009513	-0.000166626	0.0124482	0.00090647	0.00407907	-0.00268044	0.00242573	-0.00444364
b0424	0.00660037	0.000621982	0.000572049	0.00232482	0.00773848	-0.00810328	0.000796531	0.00500599	0.00128299	0.000116195	0.01238	-0.00436741	0.0066136	0.0197362	-0.00121743	-0.00691665	0.0038789	-0.000250245	0.00755585	-0.00736012	0.00354957	-0.00553238	0.00272059	0.00373642	-0.00782519	-0.00718371	0.00228972	0.00116914	0.0072238	-0.00956699	-0.00992462	-0.00840265	0.000783246	0.00835915	-0.00751185	-0.00502948	-0.00078602	0.000663309	0.00390459	-0.00175026	-0.0128845	-0.000603645	-0.00813154	0.00806022	0.000722534	-0.00415877	0.00159798	0.00211487	0.00621165
b0425	0.00516639	0.00579316	-0.00588308	-0.00286677	0.00703023	-0.00129791	-0.00350043	0.00848116	-0.00175656	-0.00377668	0.00556358	-0.00260789	-0.00421458	0.00730672	0.00200428	-0.00396152	0.00784863	-0.0121513	0.00031065	-0.00170827	-0.00373512	-0.00851878	-0.00974291	0.00962629	-0.00840619	-0.00106571	0.00265296	0.00474099	-0.00340601	-0.00503538	0.00283617	-0.00888847	-0.00477707	0.00649751	-0.000184659	0.00296854	0.00218762	-0.00162224	-0.00860916	0.00204435	-0.00602562	-0.0013735	0.000343242	0.00384546	-0.00788112	-0.00978338	-0.00417826	0.00347151	-0.0026119
b0426	0.00069195	0.000805339	-0.0104433	-0.00213351	-0.0133164	0.00497943	-0.00513372	-0.00265192	0.0125806	0.0017991	0.00405304	0.00706582	-0.00994303	0.0106803	0.00589248	0.00119125	0.00789148	-0.014891	-0.00287948	0.0104068	0.00261594	-0.00243679	0.00807557	0.00718728	-0.00467753	-0.00374507	-0.00451228	-0.00220903	-0.00792168	0.000111352	0.00225986	0.00179184	-0.0280844	-0.00330489	0.00369913	-0.00961418	0.00939461	-0.00398356	-0.00903037	-0.0061741	-0.0147417	0.0068625	-0.00507363	0.00275738	0.00289836	0.00642958	0.000321109	-0.00284117	-0.00158597
b0427	0.000811589	0.000602812	-0.00347586	-0.000435018	-0.00283542	-0.00140478	-0.00450592	-0.00806511	0.00434058	-0.00598642	0.00256402	-0.0057669	-0.00410704	0.000838872	0.00355647	0.00436484	0.00294008	-0.00569586	0.00848064	0.00548375	-0.00108714	0.00163094	-0.00534302	-0.00153118	0.00061094	-0.00854398	-0.00906441	0.0279382	0.00522464	-0.00421558	0.00161574	0.00776672	-0.00288704	0.0211516	-0.00509007	-0.00409666	-0.00385052	0.000660033	-0.010192	0.0122563	-0.000223923	0.000454462	-0.00187777	-0.000718933	-0.00474729	0.00976659	-0.0103675	-0.00188198	0.014628
b0428	0.00737253	-0.00489439	0.00466134	0.02323	0.00264589	-0.000140463	-0.00309791	-0.00308589	-0.0159203	-0.00695769	-0.00580911	0.0141995	0.0502568	-0.0075965	-0.00777328	0.0228416	-0.00277375	-0.0297747	-0.00952104	0.00265574	-0.0113101	0.0538547	-0.00891001	-0.00596889	0.00141654	0.00937435	-0.00553497	-0.009526	0.0107761	-0.00339107	-0.00982015	-0.00812996	0.00565223	-0.00500714	-0.00350298	-0.00119471	0.00103258	-0.00236532	0.00730068	0.0721886	-0.0132623	0.0624985	-0.00576087	0.0119551	-0.0128585	-0.00670246	-0.00708555	-0.00143542	0.00498603
b0429	0.0096224	-0.011234	-0.0032119	0.0136154	0.00152985	-0.00739938	0.00641925	-0.00217197	-0.00964602	0.0033317	0.00607051	0.0138776	0.0480621	-0.00545199	0.0054361	0.0177663	0.000439515	-0.0192765	-0.00647711	0.00896163	0.00841659	0.0303592	0.00130558	-0.00892004	0.0083317	0.0104031	-0.0083088	-0.0143795	0.012902	-0.00839582	-0.00667703	0.00107131	0.00872064	-0.0136546	-0.00854528	0.00372129	0.00170944	0.00195424	0.0110641	0.0779937	-0.00979491	0.0849186	-0.00151438	0.00586041	-0.0119216	-0.0124883	-0.0173116	-0.00740773	-0.00195219
b0430	0.00536645	0.0141079	-0.00289602	0.0143408	0.00358981	0.00506809	0.004819	-0.00737041	-0.00376323	0.00168567	0.0142739	0.0092858	0.0478306	0.00098113	0.00162016	0.0234905	0.00174903	-0.0183113	-0.00784838	-0.000527847	8.09988e-05	0.0117527	-0.00773243	0.00573595	0.012134	0.0166202	-0.0035496	-0.00423771	0.0117485	-0.0100053	-0.0056033	0.0127618	0.00530742	-0.0212067	-0.00962403	0.00165004	0.00287324	0.00537481	0.0113524	0.082234	0.000547115	0.078279	-0.00498659	0.00808265	-0.0172148	-0.0251389	-0.0144797	-0.00799112	0.0016582
b0431	0.00634934	-0.00202712	-0.00149317	0.00884555	0.00214521	0.00494227	0.00752767	-0.00569722	-0.00891506	0.00810289	0.0120514	0.0190107	0.0513828	0.00172603	-0.0129689	0.000900728	0.00738763	-0.00725733	-0.00642949	-0.00128765	0.000563995	-0.00350521	-0.0124833	0.00489729	0.00723049	0.0182483	-0.00905829	-0.00494615	0.00876515	-0.009383	-0.00739915	0.0279462	0.0024367	-0.00765766	-0.00954211	0.00239682	-0.00103185	0.000784063	0.00123653	0.0857181	0.00609444	0.0605071	-0.00521349	-0.000655783	-0.0149185	-0.0354703	-0.00581116	-0.00215567	-0.00893949
b0432	0.000732372	-0.00345045	0.00129425	0.00542746	0.0104681	0.0134015	0.00451087	-0.00498067	-0.00800304	0.00319275	0.0136485	0.0188126	0.0487491	0.00258462	-0.0110731	0.00266864	0.00360291	-0.00486166	-0.00404102	-0.00250398	-0.00144446	-0.00988865	-0.0139212	0.00201739	0.00191416	0.01921	-0.00458799	-0.00400711	0.00652415	-0.0131831	-0.00245005	0.0352953	-0.000741969	-0.00129083	-0.00519827	0.00434524	0.00277948	0.00205115	-0.0067193	0.107393	0.00666833	0.0336047	0.0024328	-0.00585358	-0.0162926	-0.0374628	0.00365713	-0.000283647	-0.0120369
b0433	-0.00777672	0.00381098	0.00187873	0.000487439	-0.00627319	-0.00486	-0.00133791	-0.000155412	-0.00232978	-0.00756812	-0.00429622	-0.0107892	-0.00921557	-0.0098458	-0.00837168	0.00367734	-0.00682104	-0.000708307	0.00331864	-0.004205	0.00103541	-0.00159775	-0.00506528	-0.00275549	-0.00554082	-0.00126146	0.000835521	0.00527419	0.0110079	-0.0031524	-0.0160422	0.0145035	-0.00327952	0.00777009	-0.00169694	0.00278599	3.91532e-05	0.00640764	-0.00112423	0.00800826	-0.00555258	-0.00259234	0.00249429	-0.0101913	0.00473245	0.00424121	0.00880793	-0.00856162	0.000924624
b0434	-0.00727658	-0.0120833	-0.0029943	-2.5702e-05	-0.0137272	0.00240585	0.00607847	-0.0113851	0.00450118	-0.000398022	0.00161218	-0.00741292	-0.00160247	-0.00978517	-0.00402944	-0.00267076	0.000288482	-0.0066434	-0.00550253	-0.0146614	0.00713902	-0.00380808	0.00176859	-0.0046006	-0.000398332	0.00148792	0.00160749	0.00611173	-0.000698491	-0.00467048	-0.00841334	0.00493145	0.00150845	-0.00252857	-0.00600878	0.00652395	0.00450449	0.00108897	0.00366411	0.00840425	-0.00271018	-0.00764337	-0.000225195	0.000934888	-0.00835364	-0.00147574	-0.00255514	-0.000573939	-0.00020437
b0435	0.00460524	0.0045997	0.000176358	0.0172171	-0.0135253	0.005364	0.000242925	-0.00088756	-0.00640994	-0.000497717	-0.00728449	0.0166607	0.00524499	-0.00057275	0.00369407	0.00596705	-0.00584484	-0.00950362	-0.00909605	0.00612686	0.00701444	-0.00638083	0.00112864	-0.00506599	0.0122686	-0.0121008	-0.00607748	-0.00814615	0.00472926	0.000955115	0.000310856	-0.0126623	-0.00494017	-0.012765	-0.00579698	-0.00867423	-0.00824676	0.00064428	0.00898679	-0.00152729	-0.00182878	-0.00156502	-0.00706979	0.000838541	0.00728576	0.00257958	-0.00710482	0.000624888	0.000777233
b0436	-0.0015525	-0.00402435	0.00259834	-0.00304756	0.00063725	0.0031853	-0.0047239	-0.000471478	0.00560774	0.00367551	0.00152171	-0.000226302	0.000690129	-0.00823139	-0.00125137	0.00466556	-0.000707327	0.00594598	-0.00557153	-0.00698666	-6.12162e-05	-0.00736134	-0.00505865	0.00704027	0.00413483	0.00611348	0.00098713	0.00186295	-0.00306142	-0.00167023	0.00402964	0.00511223	0.000660822	-0.00763399	0.00294057	0.00198613	0.00288012	-0.000725789	-0.0134909	-0.010527	-0.00533624	0.030689	0.00038716	0.000843985	0.00346436	0.00146246	0.00212611	0.000893457	-0.00380609
b0437	0.00409038	-0.00410728	0.00511791	0.00112351	-0.00696823	0.000681759	0.00446524	-0.00255997	0.008298	-0.00466762	0.00329749	1.20449e-05	0.0020956	-0.000688529	0.0103267	0.00136378	-0.00260101	-0.0126383	-0.00276897	-0.00278243	-0.00353081	-0.00637329	-0.00132149	-0.000287974	-0.00509035	-0.00512967	0.000133005	0.00695808	-0.000270615	-0.00355524	0.0193054	-0.00371231	-0.0011653	-0.00223733	-0.00559907	-0.00478146	0.00279829	-0.00313018	-6.47216e-05	0.000556851	-0.00411931	0.0159361	-0.0116958	-0.00105268	0.00102919	0.00176922	-6.64342e-06	0.0023864	0.000923259
b0438	0.00344856	0.00223678	0.00447491	0.00124601	-0.00383809	0.00243586	-0.000460899	0.000440276	0.00713837	-0.00152588	0.00241246	0.00245989	-0.000842467	0.00263118	0.00839037	0.00325169	-0.00514062	-0.0113941	-0.00335088	-0.000268248	-0.00157266	0.00382289	-0.00312815	-0.00341873	-0.00389903	-0.00609578	-0.00049654	0.00123062	0.00412087	-0.00376038	0.0120662	-0.00805772	-0.00310196	0.00621567	-0.00184895	-0.00555907	0.00138047	-0.00196798	-0.00480917	-0.00283652	-0.00527949	0.00975452	-0.00792083	-0.00337294	-0.00321217	-0.00384699	-0.00630716	-0.00227272	0.00219868
b0439	-0.0127492	-0.00976874	0.00833351	0.00503918	-0.0264008	-0.000456486	0.00808327	-0.0117036	0.00587001	-0.00106385	0.00983638	0.0191483	-0.0135969	-0.0132959	0.0165491	0.0119476	-0.00542492	-0.0143632	-0.040236	0.00779176	0.0152416	0.00712368	0.00191089	0.00342063	-0.00292677	0.000977293	-0.00550696	-0.00168002	0.00512523	0.0196917	0.0480079	0.00833469	0.000347909	-0.00373411	-0.00253397	0.0111697	-0.0053123	-0.0982588	0.0109183	0.00649738	-0.00508028	0.00863462	-0.00465274	-0.00103944	0.0112645	-0.000685635	-0.00133629	-0.00265215	-0.0130655
b0440	-0.00599892	0.00260029	-0.0145781	0.00278008	0.000187502	-0.00201926	-0.00463691	-0.0119679	-0.0044551	-0.00812581	0.0130566	-0.00693878	0.00911619	-0.00107363	-0.0156357	-0.00279076	-0.00331854	-0.000626387	-0.00305206	-0.00701242	0.0245325	0.0020873	0.00983824	0.0086178	0.0135592	-0.00225261	-0.0139024	-0.0163009	-0.00194329	-0.00124035	0.00507501	-0.00992075	0.00149444	-0.00572658	-0.000753711	0.000502227	-0.000256066	-3.282e-05	-0.0114009	-0.00950313	-0.00867113	0.00419479	0.00088606	-0.0014489	0.00171514	0.022384	-0.0136048	-0.0102226	-0.00866228
b0441	-0.00111965	-0.000124545	0.00371869	-0.00096892	-0.00712732	0.00452972	0.00390562	-0.0055845	0.00520972	0.00174747	-0.00139499	-0.0046602	0.0028539	-0.0086097	-0.000671274	0.000652935	-0.00322809	0.00697162	-0.00838982	-0.000522963	0.00152433	0.00625916	0.00242682	0.0050583	-0.00334588	0.00486636	-0.00155552	0.00681983	0.00864821	-0.00213187	-0.00632273	0.00155252	0.00206591	-0.00653021	-0.0065121	0.00296656	-5.20957e-05	-0.00156304	-0.00468592	-0.00440615	-0.00660921	-0.00807005	-0.00287857	0.00835061	-0.00125791	-0.00363653	-0.000592897	-0.00562133	0.00445694
b0442	0.0260256	0.00664197	0.00495565	0.000626421	0.00196912	-0.0106892	-0.0101039	-8.28656e-06	0.00481749	0.00261901	-0.00891815	-0.00734619	-0.0136699	-0.0283864	-0.0273383	0.00312149	-0.0135399	0.00131328	0.00754096	0.0128262	-0.00533365	-0.0131385	-0.014079	0.00370022	0.00170607	-0.011285	-0.000122649	-0.0301482	0.00080382	0.00788573	-0.00543704	-0.000703391	0.00162413	0.0274377	0.00376814	-0.00802291	0.022136	-0.0125361	-0.0125145	-0.0119127	-0.015437	-0.00622115	0.00783533	0.00445579	0.00820835	0.017056	0.00516307	-0.00648571	0.0146798
b0443	0.00160437	0.0114652	-0.00184596	-0.00510318	0.0367157	5.66363e-06	0.00981847	-0.00623425	0.0389054	0.0528607	0.0311138	-0.00750601	-0.00124376	0.00128254	0.000529527	-0.00784311	0.00480894	-0.0033325	-0.00217517	-0.00808607	0.0200405	0.00634325	-0.0443668	0.00212131	-0.00449051	0.00290891	0.00800357	-0.0214106	0.00900017	-0.0211306	0.00778536	0.0147075	-0.00361073	-0.0030682	-0.00336761	-0.00474306	-0.00532368	0.0320542	-0.0018061	-0.0183146	-0.0113884	0.00263342	-0.00411196	0.0101452	-0.00015009	-0.0161099	-0.00378304	0.0144721	-0.0176664
b0444	-0.0059144	0.00311872	-0.00239874	0.00116159	0.00433744	-0.00688736	0.00796537	0.000319663	-0.000672978	-0.00177296	-0.00261153	-0.00933555	0.00156412	-0.00248539	0.018734	-0.00699367	-0.00213381	-0.0131138	0.0014935	-0.020022	0.00322223	0.0147992	-0.0064444	0.000420589	-0.0058687	-0.00331451	-0.00119825	-0.0032379	-0.0133051	0.0012543	-0.0117439	0.00399706	9.24941e-06	0.00618436	-0.00976632	0.000408413	-0.00290007	-0.00256224	-0.00218104	-9.89976e-05	-0.01151	-0.0151113	-0.0021858	0.00754062	-0.00260366	-0.00436664	0.0058118	-0.00703239	-0.0113908
b0445	-0.00926522	0.00623447	0.00351458	0.003377	-0.00350812	-0.0191841	-9.67235e-05	-0.0122525	0.0210773	-0.0113056	0.015493	-0.00184897	0.00144149	0.00222837	0.000956389	0.0132636	-0.00423875	-0.0155099	-0.00288505	-0.00709507	0.00294117	0.00420041	-0.00622406	-0.012872	0.00395976	0.00118591	0.00344253	-0.00762308	-0.00893733	0.008915	-0.00532305	0.00401451	0.00706494	0.0091221	-0.0031301	0.00616673	0.000424561	-0.00498908	0.0102338	-0.00607533	0.0360606	-0.0132497	-0.0173747	0.00455008	-0.00327408	0.0120957	-0.00362155	-0.00363714	-0.0217744
b0446	-0.00353071	0.00451388	0.00117755	0.00198208	-0.00467076	-0.00593256	-0.00350317	0.000234157	-0.00327526	-0.0219345	0.00019949	0.00223006	-0.0129578	0.0283136	-0.00660181	0.00769442	-0.0108521	-0.0170622	-0.0150751	-0.00393904	-0.00693599	-0.0225311	0.0163284	-0.00148999	-0.0124706	-0.0144837	0.00928794	0.00826014	-0.0325101	-0.0151053	-0.0125235	0.00317945	-0.00502433	0.00519559	0.00545501	0.000737219	0.00267823	-0.00534894	-0.00294273	0.0107687	-0.00392749	-0.0180621	0.00518995	-0.0018356	0.0071238	0.00283162	-0.031568	0.00372609	-0.0112183
b0447	-0.00246037	-0.0083835	-0.00369514	-0.00988162	0.0235828	0.0489268	-0.0028484	0.00327471	-0.00342347	0.0199967	0.0022846	-0.00437807	-0.0197661	-0.00745965	-0.0258624	-0.00537314	0.00028059	-0.00377538	-0.00954663	-0.0187165	-0.0135533	0.0294435	0.0183476	0.00956477	0.0376631	0.00188719	-0.0041551	-0.00249446	0.0213883	-0.0118306	-0.0166822	-0.00966319	0.00192791	-0.00434588	-0.00425632	0.00196909	0.0058951	0.00207717	-0.00239602	-0.0297728	-0.0271277	0.000550481	-0.0414322	0.0232706	-0.00414521	0.00541219	-0.0759424	-0.000852174	-0.0113506
b0448	-0.0100994	-0.00255591	-3.67059e-05	-0.000337571	-0.00704001	-0.0119094	0.000937802	-2.54537e-05	0.00646293	-0.0014426	-0.00601161	0.00399779	0.0140555	-0.00263024	0.00223144	0.00131254	0.00139103	-0.00562977	0.00357811	-0.000613032	0.00227127	-0.011427	0.00557835	-0.00470907	-0.00678715	-0.0146576	-0.000731958	0.00657631	0.00184017	0.0103034	-0.00742236	0.00603001	0.00684441	0.00588605	-0.00187415	0.000826357	0.00144645	0.00122763	0.000377931	0.00265128	0.00475904	-0.00628549	0.00250554	-0.0047962	-0.00820849	0.00482225	0.0145302	-0.00393133	-0.00419684
b0449	0.00591774	0.00948899	-8.73077e-06	-0.00422926	-0.00941676	-0.0234126	-0.00511335	-0.0155294	0.00336343	0.000429011	0.000231127	-0.013265	0.0139935	0.0043136	-0.00192903	0.00348009	0.00856217	0.00596684	-0.00354747	-0.00808569	-0.000354521	-0.0121591	-0.000497056	0.00223485	-0.00818984	-0.0173569	-0.00883999	0.00624423	0.000397923	0.00627226	-0.0154828	0.00302536	0.00901034	-0.000213661	0.00222903	-0.00547728	-0.00103937	-0.00205888	-0.00244352	-0.00822757	0.00442757	-0.00593387	0.00218961	-0.00866942	-0.00416911	0.00447597	0.00876955	-0.0111805	-0.00436178
b0450	-0.00993576	0.00439497	-0.013655	0.0078211	-0.0145727	0.00166494	-0.0078024	-0.011596	-0.0254409	-0.0207523	0.0503197	-0.0139379	0.0152864	0.0143567	0.00172933	0.00281097	-0.00110065	0.00148713	0.011369	-0.00630979	0.00792855	-0.00284809	-0.0427267	-0.0217754	-0.0335329	-0.00277266	0.0236129	0.00211632	0.00643653	0.00837396	-0.00744354	0.0162894	-0.00771297	0.0268097	-0.0038177	0.00191685	0.0165226	-0.0446979	-0.00672425	-0.00279522	-0.00264268	-0.00757187	0.0196411	-0.0297176	-0.0551142	0.00142047	-0.0167748	-0.00572211	0.0128042
b0451	0.00424452	-0.00658913	-0.000372312	0.0188586	0.00408243	-0.0276349	-0.00365728	-0.00571027	0.0091583	-0.00179391	0.0112412	0.00252925	-0.00791641	0.00633162	-0.00841473	0.0151476	0.00736671	0.00954229	0.00192001	-0.0269028	-0.00470309	0.00535679	-0.0172235	-0.00375	0.0103493	0.00203279	-0.00463665	-0.0299113	0.00418917	-0.0199817	-0.0159851	-0.00121305	-0.00268784	0.00403369	-0.0074972	-0.0123741	0.00122459	-0.00941686	0.0120693	-0.0223333	0.0096945	-0.00445065	0.0120962	0.017706	-0.0028075	-0.0102593	0.0162636	0.0511563	0.00312843
b0452	-0.00251738	-0.00388059	0.00200067	-0.00574482	-0.00569463	-0.00590578	-0.00138362	-0.00227056	0.00345941	-0.0092785	0.0205584	-0.00157175	0.00619306	-0.00734079	0.00185307	0.00617783	-0.00901867	-0.00720673	7.36944e-05	-0.0100188	0.00517888	-0.00623306	0.0067783	-0.00175287	0.00156493	-0.000207333	-0.00303545	-0.0142856	-0.00190532	0.00197658	-0.0070212	-0.00402975	0.00192032	-0.00922799	-0.00397358	-0.00787409	0.000595167	-0.00593093	0.00960271	-0.000281059	-0.013799	-0.00280082	-0.00601868	0.00198337	0.00634545	-0.0116075	-0.0109196	0.00262739	0.0117586
b0453	0.00297219	0.0017349	0.000771021	-0.0224651	0.0185886	-0.000261465	-0.00423379	-0.00755229	0.0201532	-0.0098522	0.0104545	-0.0041949	-0.00796412	-0.00781216	-0.00365685	0.0087247	0.00658864	-0.00155115	0.00175372	-0.013114	-0.000459853	-0.00599803	0.00378268	0.000954409	9.60889e-05	0.00872841	0.00749691	-0.00235228	-0.00347479	0.000117412	-0.0161043	0.00743651	-0.0123045	-0.00133321	0.00768721	-0.0097726	0.000345443	0.00582607	-0.0206872	0.0302349	-0.00288769	0.0219402	-0.0102388	0.00599677	-0.00360022	0.0157698	0.00904006	0.00527753	0.00214357
b0454	0.0165056	0.00739921	0.0051014	0.00178541	-0.00456025	0.00513389	0.00138345	-0.00255912	-0.00596056	0.00198688	0.0146249	-0.001287	-0.00741994	0.00159263	-0.0094299	0.0199392	0.00977442	0.00557546	0.00305395	-0.0124541	-0.00859453	-0.0125194	-0.00363454	-0.00816367	-0.00138078	0.00632136	-0.0151983	0.00543456	-0.00157057	0.00978405	-0.0145785	-0.0059002	-0.00410089	0.0016079	-0.00655189	0.000722232	0.00454994	-0.00122278	-0.00664243	-0.00993215	-0.00927562	-0.015179	-0.00727606	0.000555499	0.00356571	-0.00406004	-0.00989849	0.00394932	-0.00220287
b0456	0.00336591	0.00472297	0.00844	-0.0263787	-0.0417177	-0.00889532	-0.00281832	0.000389741	-0.00762334	0.0218071	-7.38479e-05	0.0201404	0.00197083	-0.0212024	-0.00691282	0.00850237	-0.00244986	-0.00496081	0.00203597	0.0400704	0.000796759	-0.0157832	-0.0157864	-1.43023e-05	-0.00325617	-0.0143374	0.0206707	0.0079629	-0.0150312	0.00796159	-0.0433153	0.0162762	0.00131506	0.00117067	0.00664736	0.00268431	-0.00854414	-0.00316589	0.00205911	-0.00554227	-0.0246715	0.00521691	0.0164495	0.0330302	0.0260778	-0.00491055	-0.0116162	0.00413291	-0.00609224
b0457	0.00249532	0.000553402	0.00581937	-0.00184391	-0.014347	0.00257595	-0.0062602	-0.00678367	0.00150859	-0.0088537	0.00196514	-0.0114741	-0.000940892	0.00278123	0.010623	0.000324423	-0.0124244	0.00210008	-0.0031055	0.00870166	-0.000509281	-0.0075026	0.00329456	-0.00676987	-0.00316462	-0.0151689	-0.00272784	0.00502048	0.000530744	0.00299432	-0.00752359	-0.0126201	0.00722294	0.00161262	0.000791229	0.000318638	-0.00441804	0.000615021	-0.00733575	-0.000459018	0.00807326	-0.0061976	0.00966336	-0.00516919	0.00119906	-0.0169589	0.000884378	-0.000432001	0.00708718
b0458	0.0221113	-0.00858131	0.00851	-0.0145385	-0.0033546	-0.0239136	0.00466851	0.0242398	0.01267	0.0111557	-0.00701067	-0.00256971	0.00293873	-0.00752274	-0.00535607	-0.00947587	-0.00287188	0.00750609	0.00278248	0.00821076	-0.00509484	-0.0234842	-0.00488303	-0.0032823	0.0125015	-0.00675794	0.00170798	-0.0037095	0.0077053	-0.00913902	0.000270378	-0.000801623	0.00143424	0.0012691	-0.00911576	-0.00133049	-0.00524666	-0.0038219	0.00385994	0.0901316	0.00248204	0.00627277	-0.023492	0.0069421	0.00499505	-0.00888363	-0.00958801	-0.00176597	-0.00500599
b0459	-0.00888926	0.00179603	-0.0108715	-0.00985243	0.00155831	0.00443979	-0.00328657	0.0107485	0.00645276	-0.0153131	-0.0170758	0.06297	-0.0144819	-0.00379477	-0.00890832	0.00583044	0.00353448	-0.00978033	-0.00940226	-0.015019	0.00700302	0.0100075	0.00659883	0.0182019	0.00851743	0.00301051	-0.0152676	-0.00507704	-0.0120402	0.011264	-0.0172545	-0.0100865	-0.012064	0.0110729	0.00154926	-0.000217959	-0.00619029	0.000752849	-0.00635862	-0.00473251	0.0209053	0.0258915	0.00640925	-0.00675707	0.00167714	0.00332604	-0.00708178	0.00783894	0.000489015
b0460	-0.0108415	-0.000514056	-0.0181683	-0.00483506	-0.00212802	0.0101097	-0.0176499	0.00049016	0.0218379	-0.00309382	-0.00960397	0.081215	0.00460143	0.00832543	-0.0226351	-0.000716672	0.00397735	0.0135698	0.00695154	-0.00604049	0.00411169	0.00655166	0.0197728	-0.00342391	0.0104434	-0.0107569	-0.00701799	0.00740453	-0.0215678	-0.00059097	-0.00369624	-0.01063	-0.00126663	0.0116918	0.00903498	-0.00721033	-0.0137352	-0.0015424	0.00535008	-0.00427345	-0.00583511	0.00919553	-0.00620621	-0.012951	0.0083412	-0.0272391	0.00167646	-0.0104662	0.001878
b0461	-0.0265503	-0.00660632	0.00448622	-0.00691833	-0.00708693	0.00231425	-0.0125323	-0.010175	0.0174323	-0.00504115	0.00491651	0.0991024	-0.00516961	-0.0031588	-0.00355208	0.00616036	0.00652675	0.0111823	-0.00208512	-0.0113956	-0.00504095	0.00925222	0.0170942	0.00726437	0.0132459	-0.010089	-0.00895669	0.0191731	-0.0120205	-0.0102381	-0.00340496	-0.0178556	-0.0130354	0.0135862	0.00432245	-0.00725821	-0.00224186	-0.00332184	0.00178997	0.00441555	0.00151968	0.0315004	0.00308175	-0.00750943	-0.00174107	-0.0169315	0.00938398	-0.00922058	1.61274e-05
b0462	0.00517945	0.0021685	6.31116e-06	0.00320091	0.00062643	0.0065816	-0.00562257	-0.0080408	0.00462889	-0.00431039	-0.00579492	0.0015427	0.00931197	-0.00932801	-0.00568769	0.00619801	-0.00403013	0.00211026	0.00224068	0.00273037	-0.00612372	0.0139859	0.00257626	0.00297706	-0.000154153	-0.00209213	-0.00169046	0.00713433	0.00292628	-0.00645182	-0.00304392	0.00135966	-0.00196297	0.00420781	0.00374232	-0.000793419	-0.00172878	0.00384655	0.00111227	-0.014234	-0.00244837	0.0168747	0.00270859	-0.0104847	-0.00104271	-0.0057943	-0.00096254	-0.00714934	-0.00330016
b0463	-0.00176918	0.00682113	0.00123505	0.00630592	-0.00546545	0.0100245	-0.00485944	-0.00756149	0.00298378	-0.00601367	-0.0047229	-0.0070178	0.0047271	-0.0137776	0.00560166	0.00381197	-0.00469442	0.00172231	0.00699247	0.00637749	-0.00885079	0.0464295	0.0078681	-0.00158793	-0.000488987	0.00145754	0.00119079	0.00584581	-0.000338846	-0.0103694	0.0113614	0.00964585	-0.000464277	0.00453138	0.00615745	0.00312509	0.000401608	0.00558913	0.00509979	-0.00804967	-0.00234891	0.00939411	0.000988153	0.00514998	-0.00371856	-0.0115131	0.00184934	-0.00771557	-0.00192397
b0464	-0.00700236	-0.000540957	-0.00337156	-0.0063594	-0.0116073	0.00389243	0.0031216	-0.00315588	0.0186906	-0.00330574	-0.00137264	0.0204298	-0.00537591	5.96207e-05	-0.00823184	0.00576433	-0.00119365	-0.00182512	0.00221209	0.00322736	0.00428317	-0.00321714	0.0034564	-0.00100124	0.0074867	0.00547101	0.00304617	0.00679442	0.0130585	-0.00596347	-0.00116832	0.0132866	-0.00775872	-0.00931596	-0.00497666	-0.00119816	-0.000172813	0.000516581	0.00668991	0.00138279	-0.00183172	-0.00473361	0.0114111	0.0118491	-0.00498129	0.0134256	-0.000614839	-0.0179088	-0.00362648
b0465	-0.00154967	0.00524905	0.00286505	-0.000802741	-0.000673822	0.0038728	0.00383884	-0.00654174	0.0119658	0.000775896	-0.00464592	0.00222866	-0.00104358	-0.0099292	-0.00163038	0.00568345	0.000595196	0.00942389	0.00696834	0.00486772	-0.00059414	-0.00311385	-0.000462521	0.00326277	-0.00912145	0.00053841	-0.0090689	0.00254926	-0.0161613	0.00108008	-0.0116239	-0.00147709	-0.00315819	0.00206967	-0.00736077	-9.0726e-05	7.44331e-05	-0.000836641	-0.00126706	-0.00501644	-0.00492897	-0.00178343	-0.00757185	-0.00664241	-0.00474234	-0.00540661	-0.00379998	-0.00746536	0.00189575
b0467	-0.00366499	-0.00950921	0.00544559	0.00350677	-0.00286736	-0.00179416	-0.00188706	-0.00918004	-0.00461185	-0.00943086	0.0112036	-0.00150414	-0.00860226	0.00798947	0.00846248	0.00246416	0.00505064	0.00188235	-0.00382491	-0.00259844	0.00215828	-0.00693307	-0.00442722	-0.00214099	-0.00106004	-0.00219126	0.00892552	0.00234625	-0.00208778	-0.00299954	-0.000973744	0.0101889	0.000618503	0.00551201	-0.00135323	-0.00699382	0.00081335	-0.00136649	-4.89727e-05	-0.00273902	-0.00123123	0.00697108	0.000557894	0.000584163	0.0109863	-0.00157024	0.00249071	-0.00941708	0.00276022
b0468	0.0019507	0.0213164	0.000417879	-0.00356404	-0.00467128	-0.00019473	-0.0161377	0.00402593	-0.00381473	-0.00811398	-0.0139897	-0.000921996	-0.00485521	-0.0246162	0.0131513	0.00499237	-0.0170085	0.00709912	0.00534222	0.00806133	0.00388098	0.00113212	0.00235111	-0.0117063	0.00302062	-0.00176377	-0.00141269	-0.00292082	-0.00404459	0.016727	-0.00692507	0.00237868	-0.0041657	0.00537844	0.00534923	0.0249979	0.0128897	-0.00771563	0.00334549	0.0189271	-0.0196632	-0.00609076	-0.011306	0.0111167	0.00936854	0.00816278	-0.002081	-0.0102937	0.0931212
b0469	-0.00843755	0.00745974	0.000933615	0.0107269	0.0011423	-0.00367879	0.00219716	-0.0112925	0.0130344	0.00725914	-0.0030353	-0.0210312	-0.00298778	-0.0050448	0.00187378	-0.00282123	-0.00766901	0.00573373	-0.00373061	-0.00619998	0.00092755	0.00506914	0.00508962	0.000616894	-0.00873806	0.0155729	-0.00345543	-0.00365489	-0.0157692	-0.0135434	0.0032416	0.0062104	0.00423149	0.0119408	-0.00364824	0.00840337	0.000490622	-0.00405488	-0.0143832	-0.00623169	-0.00424804	0.0129588	0.003097	0.0114837	0.00779442	-0.00535193	0.0177582	-0.0105111	0.00163722
b0470	0.00174982	-0.00183342	0.00870701	0.00469324	0.00359875	-0.00337694	-0.00366751	-0.00421157	0.0111207	0.00756465	0.00478552	-0.00382487	0.000176584	-2.03011e-05	0.00580271	0.000287225	-0.0044464	-0.00466839	0.00519429	0.000868364	-0.00495504	-0.00285162	-0.00234674	0.00112572	-0.00160837	-5.26375e-05	0.00782725	0.00575392	0.000110891	0.00254455	-0.00840314	-0.0037348	0.0014153	-0.00283525	0.0010709	-0.000247026	-8.15655e-05	-0.00294337	0.00496672	-0.00736026	-0.00565941	-0.00456656	-0.00434071	0.00312128	-0.0033537	0.00132482	-0.00826067	-0.00317644	0.00630033
b0471	0.00728831	-0.0035394	0.00467573	0.00736039	0.00536184	0.00673187	-0.00461959	0.00562831	0.00696027	0.00379257	-0.00728767	0.00407196	0.00401952	-0.00389976	0.00435623	-0.0110364	0.00187939	-0.00603184	-0.00264026	-0.00841858	-0.0019781	-0.0161407	-0.00193217	-0.0025842	0.00928644	0.000496023	0.0019356	-0.0155806	-0.00325456	0.00176433	0.0150651	0.00410477	-0.0031856	-0.00546684	-0.00216267	-0.000427276	0.00333947	-0.00492908	0.00739719	-0.011447	-0.00368738	0.0122177	-0.0161714	-0.0217184	0.00483639	-0.00438251	-0.000815249	-0.00990412	-0.00088166
b0472	0.00237442	-0.00351104	0.0071414	0.010446	-0.00771702	-0.00263136	-0.00801175	0.000982791	0.00719257	0.00149969	0.00347042	-1.33641e-05	0.00981196	-0.000405581	0.00745688	0.00534539	0.00338961	-0.00376481	-0.00133647	-0.011135	-0.00541921	-0.0171617	-0.000635268	-0.000895817	0.011532	0.00608441	0.0032843	-0.0145274	-0.00849738	-0.00174319	0.00481168	0.0146059	-0.00522069	-0.0113153	0.00223378	-0.00377492	-0.00316442	-0.0127408	0.00727583	-0.00930715	-0.00692878	0.00958358	-0.0131862	-0.0127501	0.00240552	-0.00361644	-0.00910807	-0.0042888	0.000698334
b0473	-0.00590013	0.0013953	0.00273601	0.011169	-0.00411633	-0.00384141	0.00296015	-0.00512937	0.002865	-0.0184057	0.00352079	0.0154347	-0.00923748	-0.00184007	0.00136843	0.00345147	0.00424085	-0.00882687	-0.0103753	0.001177	0.0119638	-0.00206305	-0.00193875	0.00584575	-0.0122761	-0.0136501	-0.0011639	-0.00495524	0.00103477	0.00426881	0.183297	0.0216204	-0.00414099	0.0016994	-0.00432494	-0.000612988	-0.0106424	0.00471774	4.65881e-05	-0.00953035	-0.00148908	0.00894719	-0.00657648	0.0028363	0.0170247	0.00194601	-0.00795637	0.0115359	0.00238263
b0474	0.00693938	-0.000491982	0.000310119	-0.00898271	-0.00870104	0.000264441	-0.0081144	0.00686015	0.00323575	0.00169404	-0.000476871	-0.00964256	0.0123082	-0.00498036	-0.00309795	-0.00300238	-0.00409162	-0.00442715	-0.00314466	-0.00481513	-0.00607228	0.00400743	-0.0126604	0.00565433	0.0103372	0.00504222	-0.0268341	0.00741279	0.00847512	-0.00248992	0.00436118	-0.00846895	-0.0108564	0.00406091	0.000475466	-0.00179564	-0.00249938	-0.00400285	-0.00763788	0.0018789	0.00290755	0.000602291	0.00982322	-0.00678574	-0.00818557	0.01403	0.00555328	0.0127384	-0.00939322
b0475	0.00246895	-0.00385441	-0.00042633	0.00743056	-0.00681884	-0.00202104	-0.00580599	-0.00373158	0.00428442	-0.00552209	-0.00593254	-0.0122726	-0.00366166	-0.00390798	-0.00607441	-0.000247409	-0.00255755	-0.00497652	-0.00423087	-0.0113924	0.00051694	-0.0094683	-0.000637236	0.00875736	0.00164253	-6.60932e-05	-0.00671983	-0.00600547	0.00813575	0.000410197	-0.00275805	0.00357741	0.000783016	-0.00581987	-0.00134653	0.00494312	0.000290125	-0.00290465	0.0124917	-0.00853217	0.00220828	-0.00093964	-0.00354856	0.00136226	-0.00986266	-0.00985564	0.00584061	0.0147238	0.00040446
b0476	0.0119322	-0.0194915	0.00478471	-0.00124752	0.0119374	-0.0118461	0.00760087	0.00806319	0.00537413	0.0322567	-0.00777112	0.00401299	-0.00063576	-0.00226361	0.00299863	0.00314166	0.00193491	0.000158901	-0.00185153	0.0132193	0.00390017	-0.0216382	-0.00110534	0.000530586	0.0116553	-0.00661041	-0.00373937	0.0105824	-0.0049656	0.0111311	0.00257843	-0.00215544	-0.00392684	0.0214384	-0.0155202	-0.00374609	-0.000281481	0.00445841	-0.00882216	-0.003334	0.0171417	-0.0238095	-0.0209456	0.00264397	0.0115503	0.0153137	-0.00928015	-0.00643439	-0.00516111
b0477	-0.00648132	-0.000295414	-0.00438753	-0.00119649	-0.00850271	0.000567276	0.00144125	-0.00597249	0.0048502	-0.00247472	-0.00225406	-0.008047	-0.0110654	0.00289293	0.0160529	0.000857944	0.00435726	-0.00198555	0.00229554	5.20651e-05	-0.00189333	-0.00199689	0.000406436	0.00234912	-0.00427493	-0.00250994	0.00331311	-0.009476	0.000697792	-0.000582847	-0.00713782	-0.0002396	0.000968541	-0.00177626	-0.00320947	-0.0044096	-0.00146597	-0.00253437	-0.00253629	0.00673685	0.00580788	-0.00844751	-0.00446075	0.00221587	0.00570606	-0.0015939	0.00263988	-0.00567966	0.00614971
b0478	0.00173813	-0.0163233	-0.00167459	0.00903634	-0.00606832	-0.00245778	0.00885187	0.00206539	0.00683275	-0.00893297	-0.00436315	-0.00124252	-0.00397946	-0.000708459	-0.00813615	0.00718453	0.00493771	-0.0034481	0.0121879	0.00431991	-0.000263541	0.000997786	0.0126328	-0.00982201	-0.000958581	-0.012354	-0.0041346	0.0135151	0.00584999	-0.0154072	0.00437272	0.00854309	-0.00180516	0.00790734	-0.00395316	0.00202588	0.0025999	0.00116148	-0.00121328	-0.00118937	0.00115996	0.00861421	0.000960636	-0.00882435	-0.00299706	-0.000426803	0.0058962	-0.00118485	0.00068562
b0479	-0.00374087	-0.0118198	-0.00449477	-0.00381708	-0.0024773	-0.00611759	0.00751471	-0.0111321	0.00515206	-0.0119747	-0.00726593	-0.034076	0.00355176	-0.00511604	0.0241042	0.00664276	-0.00776063	-0.00695864	-0.00805081	-0.0028596	0.00475467	-0.0105905	0.0111322	0.00510878	-0.00559412	-0.00181158	-0.00085924	0.00140683	-0.0841856	0.00181271	-0.0150887	-0.00912247	0.00093521	0.0117016	-0.00504391	-0.00401695	-0.00167283	-0.0056838	0.00252844	0.00519669	-0.00416177	0.0170258	-0.00866575	0.00113498	0.000102208	-0.0084925	0.00202538	-0.0329831	0.00422184
b0480	0.00077472	-0.000669369	0.0022937	0.00105012	-0.00808209	0.00765799	-0.00127027	-0.00399222	0.00690853	-0.00760237	-0.00570657	-0.00407776	0.00604293	-0.00522794	-0.00350754	0.00374465	0.000801779	-0.000114704	0.00482277	-0.00479282	-0.00124313	-0.00128848	0.00771147	-0.0018772	-0.00334884	-0.000591381	0.00598041	0.00258011	0.00937527	0.00304492	0.0126468	-0.00171871	0.00183278	0.0102724	-0.000945189	-0.000509342	-0.00224527	-0.00819552	0.00329816	-0.00679182	-0.00342068	-0.000892505	-0.0048598	0.0024783	0.000788763	-0.00554887	-0.00464887	0.00452935	-0.00691878
b0481	0.0113523	0.00167433	0.00512351	0.0115117	-0.000178183	0.00704602	-0.000199939	-0.00836842	-0.0037485	0.00796408	-0.00568792	-0.0220767	-0.0120073	-0.000962238	-0.00684175	0.00831407	-0.00777266	0.0057053	-0.000181607	-0.00107191	-0.00730277	-0.00770194	0.0132973	-0.000700858	-0.00180953	-0.00150842	-0.0146833	0.00754851	-0.00799586	0.00217551	0.00767638	-0.0150373	-0.00458692	0.0093691	-0.00650032	0.00103037	0.00333443	-0.0124125	-0.00425366	-0.00110428	-0.00961478	-0.00649543	-0.00974851	-0.00348204	0.0139843	-0.00234928	-0.00418463	0.004189	-0.00669133
b0482	0.0099142	0.00456266	0.00443142	0.00447552	-0.000134751	-0.00545975	0.00251212	-0.00430061	-0.000382863	0.00174562	-4.24137e-05	0.010146	0.00286	-0.00146524	0.0182808	0.00118273	0.00288362	-0.00345229	0.000873181	-0.00938434	-0.00715319	-0.0137331	0.00757443	-0.00219751	-0.00548411	0.00369533	-0.00229419	0.0011325	0.00113078	0.00587896	0.00846723	0.00420392	-0.00214885	0.00187198	-0.0051221	0.000159705	0.00782035	0.000101784	-0.0023859	0.00710392	-0.00564097	-0.0220794	0.00452046	-0.010211	-0.000363817	-0.0158952	0.00729998	0.000411926	-0.00211987
b0483	0.00523083	-0.00616269	-0.00156817	0.000940817	-0.00209116	-0.00255825	0.0126856	0.00125045	0.0194843	-0.00140823	0.0185686	0.0148299	-0.00256456	0.0183816	-0.00297923	0.00660079	0.00404676	-0.00655544	-0.00847942	-0.0108944	0.0104514	-0.00861459	0.00755686	0.0186513	-0.0341948	-0.00484823	0.000219233	-0.0130354	0.00885285	0.00141425	-0.0110061	0.0302289	-0.00187507	-0.0103627	-0.0110048	-0.00774613	-0.000479178	0.00579679	0.0166556	0.0350011	0.0014565	-0.010338	0.0039102	-0.0293958	0.0320402	0.00431409	-0.0256828	0.00798856	0.00464826
b0484	-0.0151705	0.00423275	-0.0102549	-0.00905236	0.0282526	-0.0275525	-0.0127477	0.000106255	0.00601787	-0.00626854	-0.00897689	0.0167155	-0.00564515	-0.00640199	0.00459514	-0.0055468	-0.00309898	0.00581425	0.00989473	-0.0295103	0.0130001	0.0145819	0.0081917	-0.0107657	0.0300622	0.0177225	-0.00467704	0.011635	0.0264735	0.0169113	0.00744137	-0.0695552	0.00991314	0.0167075	0.00955366	-0.0300508	0.111996	-0.0045282	0.0076074	0.0002515	-0.00534138	0.00729886	0.0139077	-0.0662284	-0.00831308	-0.00711973	0.011966	0.0586568	0.048149
b0485	0.0341202	-0.00542541	-0.0120658	-0.00522166	-0.00820392	-0.000683785	0.00513338	-0.0170381	-0.00026496	0.00735482	0.00726724	-0.00358773	-0.0194999	-0.016228	0.0244776	0.00812612	0.00422587	-0.00306182	-0.00687714	0.011331	-0.000404529	0.028675	-0.0129925	-0.0146523	-0.0044444	0.00468568	-0.00303601	-0.00549651	0.0231352	-0.0166977	-0.00157119	-0.00314636	-0.0231002	0.0105746	-0.00697255	0.00517658	0.000128184	-0.00241737	0.00219034	-0.0155044	0.00399035	0.0138238	-0.00823442	-0.00270654	-0.00306029	0.00705092	-0.00448604	0.195123	0.00574022
b0486	0.00956943	-0.0137696	0.00466409	-0.00542559	0.000932212	0.0114409	-0.00645618	-0.00223627	-0.0102302	0.0118577	-0.00689087	-0.010441	0.00277718	-0.000783493	0.00215726	-0.0137653	0.0104723	-0.00949391	-0.000653561	-0.0241278	-0.00373802	-0.00498768	0.000143464	-0.00494108	0.00646132	0.00667619	0.00477181	-0.0045981	-0.000788037	0.00149735	-0.0117685	-0.0144909	-0.00933374	-0.00494616	0.004178	0.000749662	0.00020584	-0.00707305	-0.00102591	0.000433433	-0.000761983	-0.00480006	0.00190061	-0.0152508	0.00666862	0.00696016	0.00576076	0.167884	-0.00552076
b0487	0.00161925	-0.00537848	-0.00478263	-0.00938691	0.0102897	0.00701924	-0.00354306	-0.0118427	-0.00425604	-0.0015821	0.00743548	0.0108408	-0.00391826	-0.00128602	0.0102603	-0.00634679	0.00886056	0.00150093	0.00128924	-0.0198002	-0.00266082	0.00715446	-0.00698933	-0.00819052	0.00802507	0.0068575	0.00395197	0.00596294	-0.0131448	0.00580977	0.00272432	-0.00672038	0.00130986	0.00494758	-0.00135222	-0.00579098	0.00679414	-0.002024	0.00566936	-0.00399144	-0.00194416	-0.0148407	-0.0125641	-0.0135621	-0.000148116	0.00660613	-0.020466	0.0516753	0.00544785
b0488	0.0165432	0.00566765	0.00154614	0.00847156	0.0121308	0.00125062	-0.00123969	0.00133575	-0.00347228	-0.000195164	-0.00216231	0.00468582	0.00716385	0.00869274	8.89167e-05	-0.000190866	-0.0026206	-0.00424356	-0.00595175	-0.00372119	-0.00745923	-0.014857	-0.00181697	0.00968528	0.00348137	-0.0082	0.00507399	-0.011122	-0.00861914	0.00873739	-0.0142479	-0.00972412	0.00974064	-0.0177425	-0.0054921	-0.00586538	0.000249652	-0.00589551	-0.00577602	-0.00934455	-0.00531852	6.64609e-05	-0.00448549	-0.0111433	0.00046534	0.000868968	0.0146538	-0.00338506	0.0125936
b0489	0.00971986	0.00310219	-0.00140567	-0.0037861	-0.00963641	0.00233352	-0.00588482	0.00313373	0.00341506	-0.00360114	0.00849219	0.0134937	0.00701902	0.00235275	-0.00147776	-0.00122061	0.00464588	-0.00353718	0.00214111	-0.00210843	0.00413042	-0.0124394	-0.00154617	0.00444723	0.00551298	-0.00327381	-0.00857749	0.00632158	-0.00615445	-0.00387883	0.00660784	-0.00966354	0.00472474	0.00566733	-0.00101093	0.0009962	-7.23841e-05	-0.000370887	-0.00370607	-0.00409046	0.00668451	-0.00122767	-0.00773203	0.0130933	-0.0123602	-0.00369488	0.0149721	0.0074421	0.00186173
b0490	0.00752574	-0.00301766	-0.001789	-0.00495256	-0.00501701	0.00701555	-0.00142503	-0.00396058	0.0137244	-0.00156876	0.00507366	0.00488962	0.0122189	-0.0153974	0.010407	-2.25923e-05	0.00214699	-0.0172419	0.00642351	-0.0141614	0.00286579	-0.0178354	-0.00501038	0.00750562	0.0165975	0.00215211	-0.00250303	0.00512745	-0.00496869	-0.000651066	0.0032658	-0.00517009	0.00175836	0.00510918	-0.00105938	-0.00283275	-0.000563895	0.00260343	-0.00591833	-6.45667e-05	0.00272958	-0.00217214	-0.000438854	0.0130472	-0.0144799	0.00158314	0.0171974	0.000176862	-0.0035062
b0491	-0.0100136	-0.0145462	0.00203229	-0.00826486	-5.83389e-05	0.000149574	0.00419738	0.00626743	0.00398013	-0.00165126	0.00292191	-0.00670721	0.00258553	-0.00979723	0.00261515	-0.00531067	-0.0157449	-0.018938	0.00996065	-0.0116672	0.0146962	0.00463493	-0.0087398	0.00483701	0.0138725	-0.00682782	-0.00416969	-0.00309058	0.0120658	0.00977587	-0.000911903	-0.0082055	0.00153142	0.0112411	-0.00662044	0.00381329	0.00445833	0.00322249	0.00292875	0.00358111	-0.0110244	-0.00823924	-0.00470561	0.0153332	0.0124893	0.000232961	-0.0011441	0.000273542	0.00323304
b0492	0.00727426	-0.000295867	0.000958292	0.00344155	0.00112484	-0.000929481	-0.00255635	-0.00235414	0.0165755	0.00250679	0.0038614	-0.00570249	-0.00413741	-0.00279825	-0.0045606	0.00227255	0.00912158	-0.000970579	0.00378952	-0.00605164	0.00353542	-0.00229884	0.000185068	-0.00636364	-0.00213798	-0.00352818	0.000239953	0.000939817	0.00526686	-0.000800312	0.0623691	-0.00526209	0.00444365	-0.00303851	-0.00339966	0.000522609	0.0026581	-0.000195094	0.00165697	-0.0127267	-0.00122661	-0.00726204	-0.00826296	-0.00227234	0.00707558	-0.00831299	0.00551137	0.00264556	0.0102533
b0493	0.000245118	0.00236212	0.00629269	0.00396094	-0.000700575	-0.00272822	0.00162384	-0.00945937	0.00584837	0.00271853	-0.00233756	-0.0112665	-0.00276445	-0.00565476	0.00745803	-0.00181228	0.00222254	0.00144161	0.000606312	-0.00138972	-0.00506549	-0.00281581	0.000770092	-0.000866479	-0.00543434	0.000274644	-0.00349514	0.00215957	0.00717595	-0.00222434	-0.00163924	0.00173101	-0.00775346	-0.00835779	-0.00406989	0.00764292	-0.000680207	0.00185146	0.00615252	-0.00511182	-0.00284427	-0.00733051	-0.0018766	0.00727208	-0.0038874	-0.00973408	0.00509027	-0.00987152	-0.00510419
b0494	0.00840544	-0.000865572	0.00542199	0.00405351	-0.00189497	0.000986314	0.00493075	-0.00960155	0.0106336	-0.0021024	-0.00781628	-0.0121898	-0.00347583	-0.0101857	0.00915179	-0.000588139	0.00394242	0.00139499	-0.00348173	-0.00555846	-0.0079071	-0.00738669	0.00430316	-0.0138555	-0.00153138	0.00394144	0.000431423	0.00207686	0.00822687	-0.00876128	-0.00946815	-0.0134931	-0.00316179	-0.011114	-0.00699174	0.00941779	0.00351165	-0.00129352	0.016684	0.00212871	-0.00494288	-0.00691404	-0.0143406	0.0172252	0.00273112	0.00164366	-0.0072609	0.00215754	-0.00442423
b0495	0.013886	0.00179818	-0.00276372	-0.00280875	-0.0129619	-0.00228521	0.0105947	-0.00892654	0.0097109	0.0073795	-0.00622979	0.0681925	0.00408626	-0.00430091	0.00521225	-0.00128432	0.00368652	0.00712713	-0.00585545	-0.00884408	0.00261175	0.0332908	-0.000962344	-0.00847566	-0.00253812	0.00210827	0.00345795	-0.00102404	-0.00760693	0.00306356	-0.00287939	-0.0194762	-0.000226922	-0.00493852	-0.00636264	0.00169349	-0.00382244	-0.00268224	0.00296214	-0.0151105	0.00474997	-0.00379297	-0.00428545	-0.00488538	0.0110731	-0.0120287	0.00139814	0.00684557	0.00129163
b0496	-0.00871685	-0.00377244	0.00321645	0.000247984	-0.00672613	-0.00319854	-0.00346587	-0.00395762	0.012595	0.00691132	-0.00770371	0.0410501	0.00393805	-0.0082808	0.00551537	-0.00127978	-0.00128069	0.00511281	0.00201148	-0.00442007	-0.00506846	0.0362589	0.00798285	2.94482e-05	-0.00426541	0.00359621	0.000520111	0.0054521	0.00663097	-0.00833748	0.00614225	-0.00747029	0.00112668	0.00907778	0.00536642	0.000328049	-0.000303983	-0.00258929	-0.00250714	-0.00138692	-0.00502639	-0.00476529	-0.00214788	0.00405599	0.00689172	-0.00702313	0.00159903	-0.00546512	0.00205724
b0497	0.00162164	0.00129619	0.00158645	-6.02873e-05	0.00352582	-0.00416675	-0.0077404	0.00439941	0.0230496	-0.00662063	0.00897221	-0.00863939	-0.00114365	0.00685261	0.00872613	0.000461009	-0.00515648	-0.00556051	-0.00571614	-0.00123694	-0.00273948	0.00298606	0.00292399	-0.00438298	-0.00283446	0.00491058	0.00507599	-0.00677824	0.0035238	-0.00126481	-0.012184	-0.00450641	0.00109626	-0.00913109	0.00289447	0.00210756	0.0019299	0.000147287	-0.00559776	-0.0073677	-0.00562811	-0.0238914	0.00345995	0.00782618	-0.00259258	0.00503399	-0.0115943	-0.00376321	-0.00205924
b0498	0.0485688	0.0136347	-0.00755772	-0.00765011	0.0128955	-0.000223245	0.00844152	-0.0142802	0.0229259	-0.00793557	0.0122479	-0.0219319	0.00841121	0.00283238	0.0273606	0.00698969	0.00814851	-0.0193953	0.0202016	-0.0396085	-0.00767702	0.0578531	0.0140202	-0.00302524	-0.00502904	-0.0070477	0.00707954	-0.00224723	-0.0122931	-0.00516992	0.00339337	-0.0130077	0.00460323	-0.0246293	-0.00762175	0.00116171	-0.0056218	-0.00313473	0.00364019	0.00225226	0.0065507	-0.000644242	-0.00149496	-0.0118036	0.0106852	0.00718224	-0.00257043	-0.0212702	-0.00669531
b0499	-0.00460098	-0.0434767	-0.0126658	0.00128606	0.00489572	0.0109322	0.00637412	-0.0102775	-0.00718285	-0.000820313	0.00787944	0.000215993	-0.0207275	0.000346586	0.00493049	-0.0168019	-0.00145703	-0.00645553	-0.00519416	0.0202874	0.0031206	0.0746987	0.0082543	0.0139982	-0.00925162	-0.00426777	0.0010843	0.0385809	0.00897077	0.000234499	0.011415	0.00354714	-0.0205132	-0.0325019	-0.00430246	0.0131602	-0.00990567	0.0195412	0.000221835	-0.0181314	0.0113413	0.00070299	-0.00831115	-0.0104402	-0.0128237	0.0162754	-0.0176338	0.000121131	-0.00946108
b0502_1	-0.0150631	-0.0414335	-0.00236507	0.00698577	-0.00356326	0.00275954	0.0027501	0.0148098	0.0128839	-0.00481546	0.00583216	-0.0238716	0.00644982	-0.00480867	0.0184542	1.67445e-05	0.0003374	-0.00812425	-0.00458207	0.00148826	0.00928571	-0.0237498	-0.000108779	-0.00139827	0.0139655	-0.00486638	0.00424477	0.00677806	0.00622635	0.0134156	-0.002289	-0.00917323	0.00630143	-0.00131023	-0.0113436	0.000538897	-0.0041513	0.00146467	0.00349777	0.00631272	0.000100811	0.0141337	-0.0224632	0.00384219	-0.00449953	-0.0100338	-0.00725472	0.0254395	-0.00995501
b0503	-0.0103715	-0.0149441	0.000799671	-0.00434293	0.00617837	-0.0102588	0.0032065	-0.00699488	0.00897438	-0.00157557	0.00183334	-0.00201761	0.00453941	-0.00369958	0.0144156	-0.00343032	0.00374594	0.0041055	-0.00106459	0.000914704	0.00293075	0.0089456	-0.0077232	0.00388538	0.013582	-0.00647169	-0.000675942	-0.000670044	-0.00140222	-0.0067783	-0.00512356	0.00782438	-0.0047768	-0.0107977	-0.00786378	-0.00876179	-0.0107283	-0.0003309	-0.00389385	-0.00687895	-0.000578108	-0.0122614	-0.0076155	0.00696245	-0.00336431	-0.00119766	0.00589563	0.00378092	0.00869447
b0504	-0.0195234	-0.00406128	0.00460551	0.00632937	0.0257571	0.00526132	-0.00474629	0.00882003	-0.00707355	0.0308029	-0.00341145	0.000928848	0.0145114	-0.006529	0.0129559	-0.00153508	-0.00515268	0.0233276	-0.0133359	-0.0227163	-0.0128673	-0.0368771	0.0219424	0.00639276	0.0252785	-0.0112292	-0.0117075	0.00778504	-0.0180696	0.004446	0.0157709	-0.0133046	-0.000785858	-0.00833675	-0.00566488	0.00318671	-0.00558636	-0.00609168	-0.0126963	0.00292172	-0.0151001	-0.000293679	2.09378e-05	-0.0134945	6.05273e-06	-0.0140602	0.00185596	-0.0340276	-0.00417464
b0505	-0.000917426	-0.00801816	-0.0157147	0.00535089	0.0161784	0.0266501	-0.00997179	-0.0112875	0.0375171	0.0167666	-0.00323759	-0.0026625	0.0111741	-0.00970162	0.00911191	-0.0109169	0.000170006	0.00560701	0.0152923	-0.021133	0.00837489	0.0231226	0.0385188	-0.0146988	-0.0215062	-0.0088495	-0.0182595	0.0194929	-0.0220295	-0.0107983	-0.00117034	-0.00610312	-0.0131495	0.00678285	0.000258182	0.00191155	-0.012658	0.00335228	-0.00325856	-0.000182695	0.0010342	0.00959249	0.00679453	0.0225156	-0.0243039	0.0155055	-6.54526e-05	0.0396224	-0.0112153
b0506	0.0217011	0.00407994	-0.00418612	-0.00160101	-0.00489839	-0.00342296	0.00393548	0.00670146	0.0100304	-0.00528792	0.000813628	-0.00318005	-0.00599915	0.0055796	-0.00508197	-0.0369313	-0.00507916	-0.00714329	-0.00642703	-0.0137715	0.0101405	0.036536	-0.00554911	0.00850461	-0.0047598	0.0028817	-0.000108199	0.00474558	0.00517309	-0.010117	0.00392905	0.00355052	0.000766395	-0.0086536	-0.00988867	0.000667045	-0.00285291	-0.00201101	-0.00109418	0.000529269	0.00710684	-0.0047423	0.00284483	0.00796226	-0.00280879	-0.00608752	0.00612681	0.0100784	-0.00587105
b0507	-0.0272872	0.0243286	-0.0120582	-0.00472921	0.00672452	0.00930172	-0.00166308	0.000382265	0.0273954	0.016164	0.0181718	-0.00116875	0.00196707	0.00340337	-0.000592096	-0.0136695	-0.0176928	0.00402085	-0.0137134	0.00732513	-0.00429785	-0.0135259	-0.000807464	-0.0106671	0.00170916	0.000882473	0.00217881	0.00972457	0.00204156	-0.0134604	0.0152655	-0.0142249	-0.00274594	-0.000437472	-0.00188202	-0.00106034	0.000715308	0.00911245	0.00890315	0.0018381	0.00723209	0.000635165	0.00302964	-0.00065862	0.0511209	0.00119758	-0.00728553	0.00406951	-0.00274281
b0508	0.0118574	0.0471885	0.00397434	8.70834e-05	-0.00381923	-0.0168188	-0.00300114	0.0151947	-0.0168416	0.0358672	0.00922518	-0.0241438	-0.0116758	0.00460968	-0.0102354	-0.0236498	0.00152072	-0.0242141	-0.0210661	-0.00837507	-0.00770509	-0.033302	-0.00934233	-0.00689601	0.00805186	0.00984986	0.00945405	0.0104473	0.0239866	-0.0111241	0.0171814	0.00563766	-0.00280812	-0.000623669	0.00839504	0.0109228	-0.00238868	-0.00224054	-0.0126528	-0.00744267	0.0106729	0.0175432	0.00632939	0.00587675	0.0756509	-0.00316029	-0.0046244	0.0243178	-0.0141535
b0509	-0.00276387	-0.0141712	-0.00131639	-0.0079868	0.00939654	0.00689033	0.000623517	0.0105425	0.00765587	0.0191492	0.0271783	-0.00228198	-0.00562131	-0.00477761	0.00317377	-0.0122778	-0.00695824	0.0201598	-0.0123449	-0.00106615	-0.0106486	0.00377608	0.000302383	0.00898246	-0.00195137	0.0148012	-0.00314361	-0.0450744	-0.0106757	-0.0442397	-0.000972943	0.00815347	-0.00358798	-0.00441502	-0.0064786	-0.000345006	0.00435117	-0.0115369	0.0119745	-0.0117056	-0.00540375	0.00672744	-0.00534882	0.0179485	0.102711	-0.00523021	0.017285	0.0285396	-0.0196773
b0511	-0.00946822	-0.00274968	-0.0185113	-0.00953331	-0.00628417	0.0055444	0.00304258	-0.000127336	-0.0314403	-0.000246048	-0.00209223	-0.0170003	-0.00358315	0.00088947	-0.00174742	-0.00310125	-0.00565109	-0.00206363	0.00650174	-0.00172848	0.0222213	-0.00747071	0.0236635	-0.0169088	-0.00531495	0.00167166	0.00561126	-0.00317082	0.0295335	-0.00709162	-0.00318817	0.00692408	0.00264801	0.0106418	-0.00181288	0.000800188	0.00134822	0.00746032	-0.00321996	-0.00157168	0.000956799	-0.0164773	0.00938853	-0.0031735	0.018375	-0.025284	0.0185735	0.00925312	0.00135301
b0512	-6.67872e-05	-0.0210651	0.0148876	-0.00170876	-0.0033494	0.00104866	-0.00305406	0.00859598	-0.00236417	-0.00403977	-0.00033841	0.0149604	0.000907729	-0.00884507	-0.00617788	0.00965876	0.000217312	-0.00170045	0.0153752	-0.000438863	-0.00868237	-0.00308206	0.0184276	0.00853613	-0.0132067	0.000817048	-0.00509367	-0.00970309	-0.00607246	-0.0273285	0.00497413	0.00905572	0.00014704	0.0143037	-0.00473637	-0.00828135	-0.000650019	-0.00836842	-0.0262139	-0.0174132	0.0134349	0.00347639	-0.00178852	-0.00928713	0.0240642	0.00242977	0.014927	-0.00419015	0.0110363
b0513	-0.00873537	0.00618827	0.00184158	0.012893	-0.00497341	0.00938784	0.0101903	-0.0036115	0.0068336	-0.00113915	0.0144245	0.0118818	0.00534767	-0.00253742	-0.00795161	0.0108363	0.0166811	0.00586325	0.00300541	-0.00456912	0.0122029	-0.00415429	0.0186848	0.00994633	0.00186222	-0.00467449	0.00170275	0.002998	0.00555082	-0.00517296	-0.00510772	0.0337715	-0.00030247	-0.00680071	-0.00735411	-0.000333091	-0.00720497	0.00145412	-0.00692365	0.00496428	-0.00773414	-0.00570081	0.00539509	0.00418007	0.0170615	-0.0228179	-0.0147939	-0.0246906	-0.00384361
b0514	-0.00238573	-0.00840816	-0.00764281	0.026544	0.0144175	0.013663	-0.0178415	-0.00561642	0.00742102	0.0243541	0.0126183	0.0236735	0.0216803	-0.00145649	0.0110601	0.0122933	-0.00690302	-0.0198618	0.00583295	-0.0231889	0.00126575	0.0475837	-0.0116128	-0.001688	0.0139484	0.0118785	-0.00361548	-0.00891236	0.00229785	-0.00365625	-0.00596371	0.00692754	-0.00856578	0.00039421	0.00615359	0.002412	0.00719691	-0.00448913	0.00791868	-0.00909638	-0.00837144	-0.00773776	0.00375107	-0.0121513	-0.00997697	-0.00283631	0.0134847	-0.000149581	-0.0062774
b0515	0.0219003	-0.0223849	0.00303841	-0.00753028	-0.00077772	-0.00169493	-0.00505749	-0.00335938	-0.00406848	0.00120157	-0.0152628	-0.0102171	0.000531348	-0.00126323	-0.0071926	-0.0136808	0.00169752	-0.00935926	0.00465402	-0.0159456	-0.00530386	0.0146018	0.00920521	-5.07111e-05	0.00882403	-0.000170714	0.000807425	0.0145674	0.00704687	-0.00269596	0.00235437	0.00140221	0.0032317	0.00584955	0.00247096	-0.000710823	-0.00514326	-0.00618018	-0.00477015	0.00547884	-0.000706138	-0.0050492	0.000411524	0.0220729	-0.00192818	0.00221046	0.0153356	-0.00960792	-0.0100472
b0516	-0.00842523	-0.0193702	0.000887354	0.00280376	0.00239298	0.0109053	-0.00106461	0.00892564	0.01567	-0.000396218	-0.00705022	-0.000938382	0.00451501	-0.00379486	-0.00651524	-0.00112639	-0.00715179	0.00625677	-0.00154137	-0.020897	0.00533627	0.00560371	0.000476719	0.00123157	-0.00200754	0.00680589	0.000772207	0.00321407	-0.00618295	0.00130895	-0.01934	-0.0163407	-0.00988174	0.0129017	-0.00236516	0.00238836	0.000618904	-0.000209805	-0.00637621	-0.00372368	-0.00846058	-0.0158073	0.00651916	-0.0040043	-0.00193319	-0.00478381	-0.00183659	0.000967277	-0.00732873
b0517	-0.0203347	0.037365	0.00234527	-0.00973249	0.000495863	0.0107242	-0.00537113	-0.0142904	-0.0382511	0.00568283	0.0115651	0.0130812	-0.0292557	0.00177848	-0.0109317	0.00161868	-0.0040959	-0.0160939	-0.00469474	-0.00160646	0.00835816	-0.00517224	0.0026707	0.00185543	0.00320649	-0.0122675	0.0100529	0.0133237	0.0236913	0.000717903	-0.0232445	0.0386839	-0.0203394	0.000558228	0.00170157	0.0017411	-0.00168931	0.00765498	-0.00198748	-0.00501034	-0.00227797	-0.0108853	-0.0121883	0.00744734	-0.0219111	-0.0201978	0.00438501	-0.0138688	0.0125329
b0518	-0.00688998	-0.00424069	0.00481432	-0.0056228	0.000701788	-0.0191477	0.00241872	-0.00829032	0.00470089	-0.00774955	0.00289368	0.0153315	0.000148201	-0.00232127	0.000477361	-0.00457101	0.00455517	-0.00726375	-0.0118321	-0.00572275	-0.00461442	-0.00959072	0.00785427	0.00458472	-0.00534363	0.00326136	-0.0157814	-0.0174756	0.00312458	0.000619189	0.000274419	0.00812328	-0.000509104	-0.00490144	-0.00147847	-0.0044178	0.00641505	0.00736824	-0.00422508	0.00827514	-0.0106969	-0.0013218	0.0106535	0.00284981	0.013066	0.000346957	-0.0191569	0.0103269	0.00514322
b0520	0.0337342	0.0114832	0.00126015	0.0113278	0.0050626	0.0034163	-0.0085942	-0.000625248	-0.00371899	-0.0121993	-0.00705212	-0.00471039	-0.00534187	-0.0112195	0.00534415	-1.08805e-05	0.00750475	-0.0304847	0.00695273	-0.00450117	-0.00169145	0.00156327	-0.00154176	0.0245875	0.0344765	0.00664482	-0.00108277	0.0164383	-0.0221847	-0.0116509	-0.0103153	0.00169508	-0.0033414	-0.0219134	0.00340688	-0.0020301	0.00472067	-0.000255552	-0.0182361	-0.00581163	-0.0062498	-0.00331513	0.00433089	0.0149063	0.00637442	-0.00644501	0.048436	0.00237964	-0.00264093
b0521	0.00854223	-0.0182209	0.00487635	0.00326277	-0.00575135	0.00560255	-0.00405116	-0.00509949	0.014123	-0.00173673	0.00675225	0.0123188	0.0297286	-0.00915398	0.00328511	0.00605034	0.0102324	0.000411765	0.0139543	-0.0153579	0.00466494	0.00325433	0.00732124	-0.00445586	0.0219585	-0.00673161	0.016018	0.0226007	-0.0214056	0.0123721	-0.00892752	0.0012118	0.0017109	0.0119157	-0.00226163	-0.00525907	0.00877888	-0.00346169	-0.00247986	-0.00134376	-0.00144373	-0.0107321	-0.00916581	-0.0181217	-0.00874754	-0.0109421	-0.00341151	0.0348605	-0.00383819
b0522	0.000543901	-0.00739796	-0.00776608	-0.00347061	0.00356462	-0.00541172	0.000464922	0.00368151	0.00806768	-0.00738419	0.00570741	-0.00245291	0.000750091	0.00269525	-0.0210178	-0.0022336	-0.00180736	0.19189	0.00598426	-0.014245	0.00299983	-0.00555739	-0.00789415	0.00435237	0.00410163	-0.00102063	-0.00456066	0.00197712	0.0023335	-0.0118875	-0.00394948	-0.0121358	-0.00375867	-0.00209888	-0.00472793	-0.00849551	0.00177785	-0.00306885	0.00278822	-0.00187793	-0.00295275	-0.0133357	-0.00382215	0.0158677	0.00283231	0.00827608	0.003515	0.00149152	0.00505429
b0523	0.0129643	0.0018712	0.00610845	-0.000803414	0.00218903	-0.00306048	-0.0106455	-0.00202978	0.0176702	-0.0120484	0.0199755	0.00382271	-0.0066945	0.00648561	-0.00823424	-0.0108866	-0.0145072	0.213102	2.02598e-05	-0.0150626	0.0012543	-0.014495	0.00105779	0.00177747	0.00279319	-0.00507218	0.00655587	-0.000928532	0.00450154	0.00497405	-0.0039353	-0.0142689	-0.00872758	-0.00873001	0.00483042	-0.00193157	0.00942305	0.00246627	0.00997046	-0.000985219	-0.0139782	-0.0132662	-0.00892857	0.00481824	0.000630397	0.0294599	0.0173715	-0.00251122	-0.00966721
b0524	0.00343184	0.00411382	0.00479617	0.00197173	-0.00388202	-0.00120981	-0.00357556	-0.000193859	0.00366216	0.00839894	0.00281229	-0.00611913	0.000896507	-0.00952479	0.00481162	0.00353671	-0.000619693	-0.00827002	-0.0131653	-0.00326326	0.00105063	-0.00112003	0.00363267	-0.00792788	-0.0128893	0.00159742	-0.00502322	-0.011458	0.000953559	0.00188055	-0.00421839	-0.00903651	-0.00238814	0.00610692	-0.00103881	-0.00371655	0.00705523	0.000809728	0.00132194	-0.00823783	0.00427074	0.00993911	0.00177664	0.00350691	0.000496184	-0.00330766	0.0153125	-0.00378644	0.00412501
b0525	0.00440994	-0.00261937	0.00174364	0.00304642	-0.00893519	0.00858701	-0.00270159	0.0042122	0.0080788	0.000185905	0.00444602	0.00197947	0.00251415	-0.0087059	0.00860476	-0.0111114	0.00117636	0.00461022	-0.00317961	0.00567054	-0.00261708	-0.0100016	0.00953524	0.00596063	0.00603603	0.0054025	0.00087802	-0.00874396	-0.00340771	-0.00260292	0.0159023	0.0106303	-0.00836118	0.000236679	-0.0011644	-0.00369168	0.0100272	-0.00663342	-0.00546024	-0.00374446	0.00424788	0.00658302	-0.00358116	0.00160205	0.0019489	-0.00410098	0.00215335	0.00432384	0.00117788
b0526	-0.00566294	-0.0029612	-0.00201029	-0.00497561	0.00226453	-0.00120027	0.00147206	-0.00513655	0.000619741	0.00682314	-0.00733418	-0.00959073	0.000799702	0.00289829	0.00227605	0.00801389	-0.000180305	0.000462518	-0.000422503	0.0062039	0.000279339	-0.00790367	-0.00456739	0.00143645	-0.00169858	0.0048254	-0.00119451	0.00148702	0.00512155	0.00316365	-0.00451239	0.00211877	0.000459883	-0.00192667	-0.00326671	-0.00521416	-0.000306068	0.00115858	0.00295294	-0.00235628	-0.00580268	-0.00911392	4.10378e-05	0.014037	-0.00168547	-0.000527621	-0.000815409	0.00424786	-0.00153466
b0527	0.0123461	-0.00302635	-0.00562515	-0.00846077	0.00298035	-0.00136128	0.0118929	0.01158	-0.0186834	0.0163427	-0.0148607	-0.0291895	0.00683626	-0.00179824	-0.00874198	-0.00302213	0.00209905	0.00608615	0.0172495	0.0140592	-0.023457	-0.0030216	-0.019089	-0.00525521	-0.00589221	-0.00247399	0.00421445	0.0378913	0.0139768	0.00995233	-0.000459903	0.021327	-0.00257449	-0.0353235	-0.0199248	0.0050552	-0.0024552	0.0591021	0.00293869	-0.0221709	0.00746852	0.0109771	-0.00581278	0.0165107	-0.0128789	-0.000452279	0.00930989	0.00074072	0.0193949
b0528	0.00546563	-0.0026577	0.00851242	0.0205981	0.00572786	0.0181674	-0.00202147	0.00044674	-0.011925	-0.00679783	-0.015779	-0.0135953	0.0128965	0.0125117	0.0130161	-0.035785	0.00107496	0.0155852	0.0153268	0.0100302	-0.00973725	-0.0268331	0.0311903	0.0206175	-0.00762202	0.0019454	0.0144206	-6.09811e-05	-0.033912	-0.0388913	-0.00303407	-0.0190433	-0.00575948	-0.01365	0.00202806	0.00494081	-0.00305108	-0.019475	-0.00712048	-0.0079909	0.00174119	-0.0002099	-0.00759661	0.00856395	-0.00790638	-0.0190182	-0.00588967	-0.00315182	-0.0138083
b0529	0.00982882	0.00704752	0.00498927	0.00228622	0.000720323	-0.00490476	-0.00647811	0.000699736	0.0101189	0.00804532	-0.000198533	-0.00274643	0.00538431	-0.00290536	0.00571255	-0.00239969	0.002586	0.0429569	-0.00970654	-0.00601404	-0.00390226	-0.0027263	0.00126059	0.00119254	-0.00184419	-0.0128342	-0.00663369	0.00173558	-0.00780266	0.00315941	-0.00861389	0.0108803	0.00115769	0.000132272	-6.77519e-05	-0.00182101	0.00329724	-0.00190584	-0.000738396	-0.00639828	-0.0096593	0.00268054	-0.00478407	0.00525346	-0.00686332	0.00169381	-0.00177493	-0.00319074	7.14942e-05
b0532	0.00132176	-0.00396089	-0.00161598	-0.00663642	-0.00366936	-0.000971462	0.00817938	0.00105083	0.0097171	-0.00490704	-0.00752114	-0.00265275	-0.0107417	-0.0127978	-0.00116115	-0.00980247	0.00110315	-0.00469391	0.0117691	-0.00651371	0.0081471	0.00251392	0.00722733	-0.00181224	0.0118384	0.0131207	-0.00364943	-0.0166305	-0.00897995	-0.00352164	-0.000477106	-0.00353752	-0.00252455	-0.00343345	-0.0109466	-0.00138376	0.000994495	0.00232519	-0.011756	-0.00644657	0.0084912	-0.0187218	0.00593946	0.0217761	0.00829114	-0.00814564	-0.00193712	-0.00932346	-0.0011123
b0533	0.0265778	0.0319661	-0.00502911	0.00412005	0.0111429	0.0149387	0.00363427	-0.010254	0.0155451	0.00968216	0.000361051	-0.0219207	0.00382452	0.00467511	-0.0035741	-0.0109076	-0.00582594	-0.00347212	-0.000846195	-0.020693	0.00538732	-0.00314065	0.0204445	0.0120569	-0.00530521	0.00665094	0.00679348	0.00481652	0.0003201	-0.0192054	0.00150425	-0.0180583	0.00553471	-0.0309146	0.00191535	-0.00857563	-0.00828527	-0.00190378	-0.000174131	0.00810224	-0.0113702	-0.0121056	-0.00968711	0.00229446	0.00795473	0.00248474	-0.0110231	-0.0213775	-0.000560907
b0537	-0.00193364	0.00203971	0.00182113	0.00209283	0.00124363	0.000628333	0.0039054	0.000541885	0.00784032	2.57841e-05	0.00215076	0.00513945	-0.00297663	-0.00345468	-0.00737516	-0.0020667	6.19604e-05	-0.0020968	-0.00083583	0.00409848	-0.00096655	-0.00265152	-0.000168302	0.00382883	-0.000235439	-0.00155372	0.00128849	0.00173656	0.00741782	-0.000601833	-0.00734757	0.0064248	-0.00439105	-0.00453837	-0.00666627	-0.00468041	-0.00250386	0.00122357	0.00211427	0.00056933	-0.00280639	-0.00842388	-0.000507217	0.00775355	0.00551113	0.00581452	-0.00343613	-0.00349008	0.0098404
b0543	0.0125071	-0.0381457	-0.00463708	0.0154557	0.0164621	-0.000577153	0.00118841	0.0111847	0.00783781	0.0150065	-0.00765729	-0.0147661	0.0170713	-0.00653675	-0.0180519	0.0197162	0.0225644	-0.00209929	0.0122641	-0.0230399	-0.024732	-0.0240371	-0.0287367	0.00664902	-0.00655643	-0.000502622	-0.0102645	-0.013175	-0.00613855	-0.0151544	0.013426	0.00312184	-0.0169821	-0.00271067	-0.00534905	0.000950363	-0.00805615	-0.00282303	-0.00503599	-0.0222474	0.0118851	0.00632674	0.0107526	-0.015207	-0.0168195	-0.0135999	0.00941783	0.0269786	0.0144914
b0544	0.0100365	0.00509595	-0.00957545	0.0178306	-0.0125871	0.0104905	-0.000980922	0.00791347	0.031613	-0.000663877	0.00804828	0.00469806	-0.0137677	-0.00170394	-0.00256991	0.0115987	0.0116317	-0.00670281	-0.0147357	-0.00535532	0.0143033	-0.0206629	-0.00369192	-0.00183095	-0.0226607	0.00355424	0.00201864	-0.0167239	0.00854612	0.00268724	-0.0127359	0.0271955	-0.0021149	0.000657211	-0.00371456	0.00768156	-0.00154217	0.00226638	-0.00943821	0.00856059	-0.000181876	0.000431447	-0.00155704	0.000168243	-0.00322539	0.00674778	-0.00990092	-0.00656167	-0.00134943
b0545	0.015554	-0.0187651	-0.00611307	0.000214183	6.05228e-05	-0.00205546	-0.0064524	-0.0136423	-0.010909	-6.44053e-05	0.00974371	0.0209811	-0.0106299	0.00761843	0.0201783	-0.00218746	-0.00380733	-0.00962659	-0.00135469	0.0134381	0.00900922	-0.0305465	0.00836314	-0.00207448	-0.0231987	-0.0166749	0.0145793	0.0101598	-0.00312519	-0.0125174	-0.0339449	0.0117765	-0.00317005	0.0152909	-0.00165561	-0.0154338	-0.00705586	0.00161552	0.0197723	0.00320762	-0.0198344	0.00551985	0.00297494	0.00612135	-0.00403638	-0.000855834	0.00942639	-0.00199275	0.0194727
b0546	-0.00593764	0.00846816	0.00532138	0.000671541	-0.00110397	-0.010913	-0.0111602	-0.00129644	0.0174233	-0.0113516	0.0127762	0.00923223	0.00110672	0.00808508	-0.000493741	0.0191387	-0.0157638	0.00198622	-0.00131692	0.00338092	-0.000403242	-0.000802152	0.00782025	-0.00905575	-0.00844324	-0.00184701	0.00214336	-0.00840236	0.0023556	-0.00395626	-0.00953376	0.00775499	0.00717045	0.0226499	0.00675733	-0.00828689	0.00225834	-0.000576677	-0.000662444	0.00125052	-0.0125345	-0.0168467	0.00214284	0.0157545	0.0027825	0.00299056	0.00274351	-0.00124754	-0.00511483
b0552	0.00499649	-0.0107039	0.000242351	-0.00591956	-0.0153736	-0.00343847	-0.000695502	-0.00767578	0.000925309	-0.00144667	-0.0032511	0.000496145	-0.0073567	-0.000888613	-0.00622163	0.0040882	0.00428778	0.00772619	0.00256162	-0.00313963	-0.00416327	-0.00493126	0.00849741	0.00180625	0.00460695	0.00011922	0.00278052	0.0121688	0.014719	-0.00386836	-0.00579794	0.00706786	0.00316214	0.0115239	0.00332329	-0.00193526	-0.00323448	0.00308214	-0.012364	0.000294574	0.00183101	-0.00309328	0.00206538	-0.00233528	0.00197141	0.0276038	-0.0031063	0.0107662	0.000527737
b0553_1	0.010669	-0.0117879	-0.000785686	-0.0122007	0.0142082	0.00114122	-0.0122114	-0.00776146	-0.00588952	-0.033834	-0.00849123	0.00456195	-0.00676063	-0.0190292	-0.00808909	0.0209412	-0.0143548	0.00928506	0.0201515	0.033589	-0.00603061	-0.00265291	0.00471195	0.00400233	-0.0120228	-0.00622463	0.00855814	0.0176216	0.094081	0.00476733	-0.00640071	0.00253347	-0.00520591	0.0117434	0.0160419	-0.00540803	-0.000307035	-0.0195917	-0.00966972	-0.018434	0.0853053	0.00967169	-0.00328822	0.0197815	-0.00479068	0.102136	-0.0209168	0.00908911	-0.00244358
b0555	0.00409365	0.0200743	-0.00361369	0.00421513	0.00811613	-0.00809924	-0.0100345	-0.00446944	0.0394459	0.00603783	-0.0017479	-0.00694261	0.00399429	-0.00698274	-0.033058	0.00758666	-0.00489425	-0.0159266	-0.0246764	0.0140682	-0.00367989	-0.000211588	-0.0123907	-0.0086	0.00699708	-0.00215075	0.013388	0.00183164	0.0404001	0.00648277	0.0121897	-0.0158419	-0.00817279	0.0166352	0.00156735	0.00333086	0.00694812	-0.00883	0.00189256	0.00483514	-0.0079192	-0.00120424	0.00896368	0.0117349	-0.0150662	0.0104618	-0.0181467	0.0225047	-0.0122608
b0556	0.0208248	-0.00348605	-0.0044105	-0.0122102	-0.0118024	0.0208002	-0.00908215	0.00123732	0.00885046	0.00769108	-0.00745436	-0.0022857	0.0197344	-0.0148243	-0.0139824	0.0260926	-0.0380819	-0.0202553	0.000438404	0.0219226	0.0196789	0.00285156	0.0202531	0.0234031	0.0231097	0.0232597	-0.00267911	0.0327031	0.0359045	-0.00273153	0.0305439	0.0284003	0.0253501	0.000318129	0.00272795	0.00463503	0.00925857	-0.0194164	0.0271053	0.00631377	-0.019892	-0.00244685	-0.000378938	0.000237684	0.024703	0.0083133	0.00736979	0.00250937	-0.0184257
b0557	0.0155665	-0.0132596	0.00314235	-0.00691965	0.00960706	-0.0068017	-0.00258703	-0.0136814	-0.012196	-0.00120866	-0.0275252	0.00358446	-0.00687445	-0.0180703	-0.00406872	0.0344862	-0.000487135	-0.0143786	-0.042908	0.0111943	0.00130225	-0.00469229	-0.0269236	-0.0151525	0.00734187	0.00594029	-0.0028714	-0.00418267	0.0243458	0.0105502	-0.00709034	-0.0092607	0.00834715	0.189082	-0.0176193	0.0084916	0.00207154	0.0186861	0.00847796	0.0412463	-0.00895823	0.02807	0.0137662	-0.0291409	0.0158814	0.00575973	-0.02091	-0.011981	-0.00265803
b0559	-0.0411386	0.0146154	0.0147251	0.00560333	0.0136749	-0.0080188	-0.00186011	-0.0122392	-0.0257107	-0.0324131	0.000665009	0.0153811	0.000626341	-0.00904069	0.0141896	0.00126782	0.0230088	-0.0226297	0.00660086	0.0313948	-0.0230727	-0.00172443	0.00326171	-0.00708093	0.0241317	-0.0082535	-0.0153777	0.0121613	0.0281729	-0.0121061	-0.00396876	-0.00790717	0.0237685	-0.0161827	-0.00494737	-0.0052781	-0.00298272	0.0036535	-0.0115238	-0.0250364	0.0379159	0.00917548	-0.0120487	-0.0363052	0.0319711	-0.015349	0.0130203	0.0202273	-0.0204534
b0562_2	-0.00730544	-0.0150357	0.00452258	0.00346988	-0.0134494	-0.00590514	0.0105014	-0.00139897	-0.00429289	-0.00504118	0.0150248	-0.00332794	-0.00778141	0.00326473	-0.0186379	0.0228846	0.0147577	-0.00673833	0.000767737	-0.0224808	0.00400365	0.00413596	0.0191796	0.00600786	-0.000909421	0.00435146	0.0187464	0.0266713	-0.0598427	-0.0310131	-0.0272296	0.00346262	-0.00150623	-0.00377633	-0.00317608	-0.00168842	0.00363222	-0.00158386	-0.0102711	-0.0228544	0.0010735	-0.00883242	-0.024514	0.0120991	0.0111756	0.00194395	-0.000996962	0.0109542	-0.0249893
b0564	-0.00377524	0.00445454	-0.0242942	0.00694157	-0.0315371	0.0031494	-0.0130887	-0.0144194	0.00421251	0.00884901	-0.0108875	-0.0128316	0.00167996	-0.0111974	0.00569926	0.00253756	-0.021512	-0.020425	6.5413e-05	-0.00847875	0.0134798	0.00448967	-0.000863767	0.00220445	-0.0194283	-0.00870171	-0.00605356	-0.00964682	-0.0235373	0.0299313	-0.000773154	-0.00199396	-0.000719577	-0.00564387	0.001046	0.00309002	-0.00943937	-0.0243202	0.0235407	-0.0571806	0.000245442	-0.0184324	-0.00118561	-0.023521	-0.00207808	0.00214395	-0.00774403	0.0271366	-0.0144695
b0565	0.00770372	-0.011641	-0.00768388	0.0510702	0.00722694	0.0078016	-0.00860377	-0.00442068	0.00163384	-0.00123532	0.0072113	-0.000922248	0.0092549	-0.00535212	0.0212196	-0.0166515	0.00584847	-0.0129371	0.0246549	0.0247022	0.00716815	0.00625244	-0.00645818	0.0114241	-0.00258565	-0.00948157	0.0048715	0.0044575	0.00772344	0.0299755	0.00504352	0.0106859	0.00897847	0.0217969	0.00797459	0.00398803	0.0039067	0.000384001	-0.0120859	0.00575702	-0.00386223	-0.00414812	0.00469362	0.0152227	0.00383319	-0.00426608	-0.0138217	0.00936769	-0.00633515
b0566	-0.00374391	-0.0046431	0.00129018	0.00237535	0.00548111	-0.00976577	-0.00973256	-0.00944296	0.0100351	0.0167836	-0.00352141	-0.027107	-0.00111532	0.00365564	-0.00329838	0.00100693	-0.000888651	0.00820467	-0.0033578	-0.00568571	0.0124471	-0.00696288	-0.00248346	-0.0157571	0.00161983	-0.00511304	-0.00633599	-0.0125575	0.000880351	-0.00100034	0.00583614	-0.0333192	0.00868092	0.0290229	0.0077374	-0.00891583	-0.00869887	0.00373305	0.00470172	-0.0106951	0.00864793	-0.00581742	-0.00691204	-0.0168377	0.00130389	-0.00786984	-0.00160143	-0.0107835	0.0164441
b0567	-0.0177718	-0.0115693	-0.00855525	-0.0090349	0.00147087	-0.00586231	-0.00485406	-0.00103275	-0.00669397	0.00164563	-0.00152776	-0.0116409	-0.000416445	0.00249357	-0.00229065	-0.00156528	-0.00829373	-0.000697729	0.000287117	-0.00423125	0.00348005	-0.00127739	0.00423604	-0.00149663	0.00395247	0.00958382	0.00482479	-0.0122371	0.01334	-0.00464931	0.00956916	-0.0027983	0.00528632	0.00541512	-0.0014713	-0.00611782	-0.00525331	-0.00904626	0.00319595	-0.00470904	-0.0125949	-0.00620626	0.00869032	-0.0167278	0.0124714	-0.011131	0.017681	-0.00522718	0.0109389
b0568	0.000372207	-0.00593421	-0.00828924	-0.0020412	0.00273256	0.0111362	0.000805577	-0.000448711	0.0165403	0.00334363	0.000404421	-0.00940522	0.00984038	0.00370959	0.0038261	0.00445729	0.00402183	-0.00307898	-0.00493123	-0.0150814	0.0098275	-0.00778666	-0.00359524	-0.00142561	0.00380925	0.00912327	-0.00657123	-0.00391636	0.0057215	0.00432421	0.00605555	0.000377514	0.000265112	-0.00528299	-0.00413367	-0.00462807	-0.00527954	0.000887681	-0.00298463	-0.0100362	-0.0113878	0.0111827	0.00613732	-0.00848557	0.0018244	-0.011801	0.00513971	-0.0109164	-0.000664061
b0569	-0.00963323	-0.00209391	0.00237856	-0.00718119	0.00515166	0.00499201	0.0087085	-0.0030592	0.0132433	0.0243065	0.00289979	-0.000634551	0.00796352	0.00225263	0.00112222	-0.00471595	-0.00869281	0.00314706	0.0113701	-0.0143047	-0.00287061	-0.000661457	-0.000824087	-0.00350285	0.01988	0.00393206	-0.00719728	-0.0149082	-0.00743752	-0.00650601	-0.000403166	0.00566871	-0.00328316	-0.0045148	-0.00853489	-0.00194168	-0.0058141	0.00360181	0.00204714	-0.0174327	0.00389641	0.00299682	-0.00753803	-0.0371796	0.0142504	-0.0140897	0.00279524	-0.023874	-0.0116392
b0570	-0.00471806	0.0043353	0.00995071	-0.00874251	-0.0171856	0.00923151	1.95292e-05	-0.00212524	0.0155441	0.0070645	0.00872672	0.0474113	-0.00366917	-0.00562985	0.00943363	0.00484445	-0.00900988	-0.00568943	-0.004144	0.00229435	-0.00048363	0.0159517	-0.00221631	-0.012936	-0.00703023	-0.00620226	0.000415731	0.00403878	0.0252826	-0.0186891	-0.0065905	-0.0091258	-0.0101451	0.00880769	0.00324432	-0.00459548	0.000647179	0.00314584	-0.00516091	-0.0081927	-0.00215422	0.0114317	-0.00652726	-0.00158144	0.0162477	-0.00996463	-0.00475996	0.00917245	0.002006
b0571	-0.00554007	-0.0189102	0.00530828	-0.00236125	-0.0181102	0.000456959	0.0111141	-0.00355854	0.00729509	0.0148564	0.0207459	0.0657272	-0.00675527	-0.00439682	0.0198632	0.00482171	-0.00818843	-0.00126197	-0.0103092	-0.00174157	-0.000629094	0.0258785	-0.000543232	-0.00592629	-0.0164897	0.000380288	0.00310921	0.000963998	0.0165081	0.00206332	-0.0115885	3.78132e-05	-0.0153948	0.0054744	-0.00499544	-0.00728336	-0.000850139	-0.00254994	-0.00727039	-0.0163037	-0.00654604	0.0169909	-0.0114522	0.00335706	0.0211142	-0.00403993	-0.00770838	0.00931918	0.000425823
b0572	0.00148784	-0.00107846	0.00831516	0.00216791	0.0128156	-0.00602099	0.0135573	0.000744879	0.00306866	-0.0214331	0.0154472	-0.00145007	-0.0016304	0.0202156	-0.0233592	-0.0136767	-0.0149253	0.00132029	0.00186015	0.0357308	0.00914319	0.00808622	0.00231206	0.0169521	0.00467742	0.00900007	0.00457681	-0.0014813	-0.0451543	0.00943843	0.0130463	0.011281	-2.94613e-06	-0.000865859	-0.0106774	-0.0124719	0.00726181	0.00141713	-0.0198601	-0.00114034	-0.00607861	0.0140234	-0.019301	0.047655	-0.0167722	0.00134796	0.0115211	-0.00395881	0.00493051
b0573	0.018547	0.0119106	-0.00441029	0.00474182	0.00785993	-0.00650594	-0.0106081	-0.0093266	-0.00798947	-0.0129429	0.00333809	-0.0113025	0.00525663	0.00306787	0.00220599	0.00400989	0.00822718	-0.00957151	-0.00743829	0.00712225	-0.0113177	-0.0196364	0.00437218	0.00446632	-0.00508037	-0.0117709	0.0127172	-0.000552454	-0.0205667	-0.0099095	-0.00888023	-0.00688171	0.00107806	-0.00829174	0.00474154	0.00962679	-0.0367904	0.00685153	0.0103285	0.00751319	0.00254252	-0.0205914	0.000821075	0.00389495	0.00310669	0.00519644	-0.0130883	0.00322593	-0.0126482
b0574	0.00773783	-0.0130295	-0.00501771	0.00167755	-0.00136455	0.000580774	-0.0111567	0.00056126	-0.00292416	0.0117631	-0.00161775	-0.000695447	-0.00304216	-0.0112364	-0.0141581	0.00164218	0.00910586	0.00214016	0.00128869	-0.00131991	-0.00172632	6.76595e-05	0.0102007	0.0012414	-0.0121074	-0.00673862	0.0135959	0.0010328	0.00463379	-0.00571612	-0.00774631	0.00788838	-0.000717374	0.0071289	0.00756579	0.00425185	-0.0294665	-0.00193786	0.000317705	0.00332212	-0.000974663	-0.00878786	0.00427767	-0.00938392	0.00406143	-0.00722998	-0.000243631	-0.0115493	0.0154317
b0575	-0.00878492	-0.00882173	-0.00862801	0.010443	-0.00884679	0.00342028	-0.00733094	-0.000433665	0.00752041	0.0231507	-0.0128875	0.0157299	-0.000372975	-0.0188516	0.00118263	0.00800973	0.00106936	0.00744655	0.000243153	-0.00578487	0.00747383	-0.0100131	0.00228943	-0.0109818	-0.00758601	-0.0134002	-0.00120399	0.00768001	0.00150996	-0.026412	-0.0127977	-0.00134213	0.000853992	0.00509033	0.00223405	0.00342663	-0.0235339	-0.0102078	0.00587967	-0.0051792	0.00117586	-0.0260101	0.00605112	-0.0162021	0.0117529	-0.00266727	-0.0123048	-0.00069762	0.0153528
b0576	-0.0225768	-0.00768504	-0.00695103	0.0189955	-0.005292	0.00580173	0.000265908	-0.00745933	0.0329886	0.0114272	-0.00866736	0.0240155	0.00758057	0.00686486	9.23373e-05	-0.00201016	0.00347109	0.00343796	0.00970323	-0.00960049	0.00103709	-0.0312564	-0.00253835	-0.00386342	0.0056444	-0.015881	-0.00278894	-0.00639294	0.0221347	0.00343234	0.00329373	0.0180892	-0.00178535	-0.000566816	-0.00449412	-0.00834776	-0.0117726	-0.00705332	0.0063352	0.00142446	0.00903796	-0.01137	0.00654322	-0.0117576	0.0124977	-0.00791977	0.00119739	-0.00216397	0.00530232
b0577	0.00171031	-0.0141455	0.000643252	-0.00933226	-0.00683265	0.0039568	-0.00527236	-0.00935874	0.0010491	0.000820228	0.00363681	-0.0144077	-0.00750912	0.00162241	0.000409754	-0.00377031	0.00472584	-0.00711675	0.00493207	-0.00843445	-0.0103247	-0.00972215	-0.00603181	0.00438375	-0.00524465	-0.00954535	-0.00159347	0.0064451	0.0101424	-0.00546496	-0.0153623	0.000946666	-0.00496024	0.0137911	-0.00121722	-0.00444915	-0.00222465	0.00535475	-0.00593718	0.0046125	-9.33738e-05	0.000854408	0.006469	0.00550244	-0.00390566	-0.00645021	0.0151176	-0.000379097	0.0101735
b0578	0.0164925	0.00384725	-0.00494249	-0.000591266	-0.00100283	-0.00281146	-0.00679531	0.00182824	0.00572779	0.00106122	-0.000258695	-0.0134792	-0.0136725	0.00384241	-0.00815801	-0.00462252	0.00296961	-0.00330382	-0.00342471	-0.00872129	0.00139264	-0.011337	-0.0142921	0.00777871	-0.000935802	-0.011	-0.00328155	-0.000629829	-0.00846978	0.00273528	-0.000697337	-0.00702702	-0.00338317	0.00631532	0.0012903	-0.0039045	-2.18804e-05	0.00948229	-0.0116358	-0.0139238	-0.000536446	0.0104539	0.000333627	0.00744672	-0.00390151	0.00608557	0.00202395	0.00246569	0.0081882
b0579	-0.00774767	0.000130199	-0.0127022	-0.00545471	-0.00425153	0.00605939	-0.00088663	0.00916235	0.0208553	0.0100366	0.00310141	-0.00445083	-0.000347531	0.0069056	0.00223937	-0.0108922	-0.0165795	-0.0146357	0.0110344	-0.00389257	0.0127085	-0.0218969	-0.00133107	-0.00670122	-0.0133187	0.00282778	0.000241994	-0.0141942	-0.00168407	-0.00474451	0.00780709	0.0109433	-0.00676337	0.0115972	-0.00247703	0.00239348	-0.00187874	-0.00717303	0.00776124	0.00295104	-0.0059483	0.00214236	0.00473551	0.0076927	0.0153311	-0.0010167	-0.0100796	-0.0077505	0.00363863
b0580	0.00279236	-0.00142036	0.0111618	-0.025183	-0.054729	-0.0220114	-0.00632606	-0.0151481	0.0139124	0.0126796	-0.00770138	-0.00959624	0.00222443	0.0194164	-0.00403123	0.00987534	-0.0140308	0.00719504	0.0462867	-0.0139554	0.0184113	-0.00159593	0.000994513	-0.0469954	0.00660262	-0.00720655	0.00596825	0.034749	-0.0244983	-0.00508898	0.00783696	0.0067289	0.0229185	0.00198799	0.000678776	-0.000231634	0.021582	-0.0216563	-0.00864294	0.0237673	0.0153449	0.0146061	0.0165857	0.0436362	0.0298114	0.0152299	0.0503137	-0.0151782	-0.00584554
b0581	-0.00383772	0.0207195	-0.0100692	-0.00229318	0.00753532	-0.00704281	0.00480861	0.00256572	-0.00507089	0.00248986	-0.00692053	-0.00825803	-0.0103122	0.00022313	-0.0209992	-0.0464538	-0.00188107	0.000458609	-0.00805784	0.00403582	0.00920474	-0.00873952	-0.00477256	0.000866215	-0.0122716	0.00187279	-0.00309394	-0.00854105	0.012023	-0.0100875	0.00409792	-0.0114636	-4.14004e-05	0.00226038	-0.00813156	-0.00509078	-0.00287149	0.0245214	-0.00831933	-0.00280102	-0.00103573	-0.00260309	0.00690851	0.000825791	0.00082517	0.00653744	-0.016032	0.00912884	0.00832813
b0582	-0.024299	-0.00404273	-0.00401409	-0.00763348	-0.00593327	-0.00315506	0.00174212	-0.00836131	-0.0101855	-0.0135676	-0.00304851	-0.00856141	-0.00257411	0.00345083	-0.00473418	0.0237011	-0.0027456	0.0013257	0.00238622	0.00554765	-0.00269888	0.0016468	0.0159509	0.00925377	-0.00638932	0.00618807	0.00412434	-0.00455882	0.00631462	-0.0110966	0.0450012	-0.00118041	-0.00304999	-0.000507069	-0.00316327	-0.00343659	0.00208008	-0.00624177	-0.00439212	0.00228271	0.00552647	-0.00895754	0.00347677	0.00332403	-0.00208594	-0.001063	0.00127096	0.00514819	-0.000220924
b0583	-0.00828143	0.00785879	-0.0102452	0.0103596	0.0163851	-0.0192786	0.0149633	0.0140758	0.00312798	0.00310162	0.000686453	-0.0134271	0.0095757	0.0151977	-0.00846171	-0.00325087	-0.000857934	-0.0157761	0.00980989	0.00944237	0.00355147	0.0144999	0.00626859	0.00874593	0.00669043	-0.00698585	-0.0186466	0.0154105	0.0146991	0.0123226	-0.0151441	-0.00754994	-0.00708789	0.0227804	-0.0168106	0.171636	-0.0051666	0.00509409	-0.0221747	0.0118151	-0.0200758	0.00995114	0.00922394	0.0148338	-0.0136102	0.0116823	-0.0276406	-0.01792	-0.0494641
b0584	-0.0238605	-0.00743323	-0.0130888	0.00660966	0.00678958	0.00881866	0.00577287	0.0120776	0.0157288	0.00155437	-0.0012419	-0.00989579	0.00772784	0.00940992	-0.0109205	-0.00527825	-0.015888	0.00135963	0.0127744	0.000876071	0.00450872	0.0302731	-0.0158991	0.0122272	0.00191909	-0.00557478	0.000958696	0.017618	0.00482153	0.0103742	0.0157474	-0.00241419	-0.00753039	-0.00355908	-0.00383809	0.251244	-0.00574947	0.00415428	-0.00187185	-0.00513064	-0.00278442	0.00521909	0.0127354	-0.000241704	-0.0029931	-0.00416264	0.019931	0.00567327	0.00502136
b0585	-0.0121613	0.0454402	0.00752892	-0.00347426	-0.0361226	-0.00960484	-0.00196591	-0.0037377	5.53849e-05	-0.00924168	0.00421352	0.0071009	0.00837075	0.00303427	0.016328	0.0148501	0.00214521	-0.024827	-0.00461542	-0.00131831	0.00636726	-0.0057878	-0.00109846	0.0157376	-0.00682612	-0.00932624	0.00401806	-0.00649555	0.0132738	-0.0311775	-0.00854161	0.0279876	0.00176935	0.00248897	-0.00429428	0.191121	0.00125233	-0.0115619	-0.00244031	-0.00578184	0.0123153	-0.00148126	-0.0346228	0.00588031	-0.0113573	-0.0228564	0.012957	0.0141319	0.108276
b0586	-0.000639451	0.00565796	-0.00074301	-0.00701101	-0.0161406	-0.0225914	-0.00603906	0.00183546	0.0121034	0.000918731	0.00578175	-0.00769454	0.00288454	0.00684386	0.00360407	-0.0113781	-0.00489369	-0.00360739	0.00888537	-0.0128116	-0.00210784	-0.00924485	0.0154418	-0.00699749	-0.00143892	-0.00213247	0.00593334	0.00798606	-0.00416529	-0.00947611	0.0106411	-0.00825572	0.00566657	0.006411	0.00386789	0.208429	0.00550553	-0.0105802	0.0126515	-0.00741961	-0.00552798	-0.00858419	0.00508518	-0.00696886	-0.0195531	-0.00187226	-0.0115816	0.0313867	0.016924
b0587	0.0266099	-0.0201149	-0.000644844	0.00387614	0.0260289	0.00641882	0.00472395	-0.00795396	0.00909083	0.00995565	-0.00681413	0.0391299	-0.00999742	0.00203871	-0.0268792	0.00423072	-0.0141297	-0.00972059	0.0045395	-0.00892146	-0.00134907	-0.00820964	-0.0346379	0.0032069	-0.0170453	0.0104469	-0.0110987	0.0228614	0.0101609	-0.0198352	0.00442829	-2.21888e-05	-0.0123094	0.0257509	-0.00134271	0.0711063	0.00821112	-0.0053466	0.01991	-0.00478196	-0.0148151	0.00483082	-0.00813371	0.0125604	0.00519361	0.0159682	-0.00349455	-0.00565216	-0.0216888
b0588	0.00621684	-0.000789506	0.00247822	-0.00280639	0.00415495	-0.00594333	0.00760828	-0.00318887	0.00671031	0.00332352	0.00763809	-0.0175363	-0.00529176	0.00722043	-0.0266422	-0.00502994	0.0126109	-0.0116562	-0.021563	-0.00543787	-0.000233459	-0.00616966	0.00657302	-0.0104336	-0.00346547	-0.00476133	-0.00162073	0.0145717	0.00759633	-0.000186515	0.00291755	0.0175421	-0.00640233	-0.00521571	-0.00385838	0.100834	4.96608e-05	0.00711049	-0.0028334	-0.00487291	0.0010525	-0.00662415	0.00206916	-0.0216183	-0.00922026	0.00156655	0.000120449	0.0200189	0.118919
b0589	-0.00524173	-0.00477629	0.00747714	0.00628902	0.0093279	-0.00801397	0.0034805	0.00328739	0.00986699	-0.0090646	0.00427625	0.00139531	-0.00720684	-0.00320195	-0.0108422	-0.00302801	0.00352433	0.00097678	-0.00866541	-0.00380142	-0.000373706	-0.000605849	0.00426339	0.00519359	0.00639295	-0.00243949	-0.00445935	0.0143112	0.00132942	-0.00497334	0.0053647	0.0281486	0.00622925	-0.0190603	-0.0017153	0.0956046	1.5475e-06	0.00384735	-0.000996039	0.00106812	0.00451992	-0.00917187	-0.00656076	-0.00883292	0.00883138	-0.0142809	0.00424172	0.0112463	0.120611
b0590	0.0043214	0.0140131	-0.000605778	0.00431835	-0.0122778	-0.00025098	0.00238303	-0.00409939	0.0261611	-0.00647478	0.000586814	-0.0034413	0.00994511	-0.00495846	0.00375371	0.00253557	0.00750454	0.00473802	0.00172482	0.0145663	0.00884211	-0.0022661	-0.00991812	0.00903595	-0.0141193	-0.00896918	-0.000479688	-0.00440506	0.00728796	-0.0223476	-0.00540738	0.00790401	0.00470765	0.00739612	-0.00524883	0.0857902	-1.24106e-05	-0.00666933	-0.00268108	0.0175849	0.0105151	0.00716148	0.00489877	0.00478256	0.00212629	-0.0179311	0.0155274	-0.00172801	0.147094
b0591	0.00369324	0.0154326	0.0111779	-0.000620447	0.00773861	-3.24408e-05	-0.000840474	-0.0124637	0.00110855	-0.00246458	-0.00498829	-0.0201061	-0.0109508	0.000973041	-0.0178288	-0.00276393	0.00486554	0.00401686	-0.0046874	-0.00689157	0.00398452	-0.00102344	-0.00938417	0.0165919	0.00500498	-0.0182485	0.0113353	0.00180257	0.00934685	-0.000375143	-0.00891465	0.0283052	-0.00377579	0.00200285	-0.00207476	0.10339	0.000173288	0.00976268	-0.000249937	0.015841	-0.000768696	0.00414406	-0.0127883	0.00139774	0.00586937	-0.00332757	0.00899205	0.0165744	0.134324
b0592	-0.00581543	0.0169296	-0.00107145	-0.00605225	-0.000238752	0.00988585	-0.000288903	-0.00429452	-8.59725e-05	4.51798e-06	0.00101839	0.00814821	-0.00871787	0.0034833	0.0118062	-0.00494035	-0.00310698	0.00918052	-0.00600537	-0.00427848	0.00563071	0.00729842	-0.0036768	0.00287722	0.00344305	0.0099295	-0.0041746	-0.00373743	0.00312909	-0.0102853	0.0156286	0.0105064	0.00514779	-0.00836362	0.000486513	0.0838586	0.012694	-0.0108943	0.00514393	0.0119214	0.00185053	0.0125341	-0.0065658	0.000564555	-0.0020782	0.00394245	-0.00793353	0.00311303	0.09441
b0593	0.011025	0.0241345	0.0044882	0.000998349	-0.0274114	-0.00353055	0.0122488	-0.00557452	-0.00414997	-0.042319	0.0178441	0.013902	-0.0294721	0.0231229	-0.00219344	0.00533063	-0.00580933	0.0032767	-0.00739096	0.000267167	0.00303345	-0.00769143	0.000736768	-0.102383	0.50402	-0.00373837	0.0325441	-0.0929146	-0.000676149	-0.0040382	-0.0112478	-0.000717361	-0.00682981	0.00374115	0.000810136	0.161967	-0.0022887	0.00693718	0.00954022	-0.00560395	0.0125044	0.0150904	-0.00390421	0.00567108	0.00119793	-0.00812088	0.00899875	0.0105162	0.0690704
b0594	0.00506808	0.019484	-0.00898276	0.00662099	-0.0293487	-0.00564716	0.00658215	0.00842495	-0.0032612	-0.0181113	-0.00734111	0.00361173	-0.0184534	-0.0017472	0.0113221	-0.00131851	0.011626	0.00521068	-0.0179609	0.00302765	0.00831396	-0.0171784	-0.0161584	0.000120275	0.0264128	0.00513271	0.0148764	-0.0306379	0.016917	0.00776445	-0.00721136	0.0231868	-0.00762538	-0.020812	-0.0109177	0.174067	-0.00947004	0.0101089	0.000926172	-0.00931616	0.0264167	0.00463222	0.0161264	-0.00242351	-0.00216102	-0.00968065	0.0129277	0.0169807	0.0253461
b0595	-0.000789913	-0.00654652	-0.00349351	0.0083527	-0.0298679	-0.0200948	0.00803918	-0.00311659	0.00106536	-0.0147588	-0.00712882	0.0225261	-0.00609317	-0.00617608	0.00368264	-0.010277	0.000119386	0.0013223	-0.00566229	-0.00950055	0.0051391	-0.00991212	-0.00403169	-0.00976917	-0.00185494	0.000190193	0.00118226	-0.0151691	0.00160479	-0.000235211	-0.00759652	0.00188612	0.002881	-0.00634335	-0.00970171	0.177624	-0.00883183	0.0080489	0.0134869	-0.0366434	0.0242082	-0.0034867	0.0086863	0.00207151	-0.0106785	-0.00317163	-0.00074303	0.0291244	-0.0134947
b0596	-0.000936542	0.000922574	-0.000974955	0.0104989	-0.0177297	-0.0067376	0.00333908	0.00088721	0.00688832	-0.00194461	-0.0077453	0.0351813	-0.0102059	-0.00232306	-0.0148008	0.00382601	0.00273423	0.0197773	-0.00410687	0.00568222	-0.00612106	-0.0153542	-0.00441595	0.00893524	-0.000189134	-0.00131509	-0.000817193	-0.0127194	-0.00721728	-0.00193871	-0.000119257	-0.0042153	-0.00604546	-0.00981498	-0.00695884	0.16112	-0.00517704	0.00855444	0.0151421	-0.0365207	0.0168147	-0.0054148	0.00622652	0.00737904	-0.0103078	0.000527979	-0.00636537	0.0233234	-0.0218404
b0597	-0.00389994	-0.00284704	-0.00135042	0.0132642	-0.000848303	-0.0088213	0.00639636	6.7127e-05	0.0246571	-0.00727852	0.000165257	0.0176228	-0.00297162	-0.00114826	0.00581828	-0.00121324	0.00245417	0.0164333	-0.00338694	0.00556435	-0.00461778	0.000479972	-0.0143217	-0.00379477	-0.00461978	0.00230652	0.00525897	0.00110488	-0.00911711	-0.00202348	0.0136515	-0.00923441	-0.00956348	0.00717622	-0.0102637	0.158384	-0.00245375	0.0107976	0.0142301	-0.0215802	0.00771555	0.0126538	0.00987522	0.00404258	-0.0127438	0.0069253	-0.0100546	0.00813979	-0.0456539
b0598	0.0181195	-0.0311422	-0.0114805	0.0103934	0.0147068	-0.0045988	0.00891568	-0.0140076	-0.00805206	-0.000152939	0.00585062	0.0268201	-0.00367869	-0.00882481	-0.00594253	-0.000758174	0.00710351	0.00350516	-0.00722563	-0.0066671	0.0108674	-0.00374217	-0.00153691	-0.0015181	-0.0122854	-0.00643961	0.0048991	0.00390204	0.00892707	0.00518419	-0.00508087	0.00352532	0.0123358	0.0038054	-0.000343961	0.018838	-0.00166866	0.0125928	-0.00916853	0.0371694	0.00397175	-0.00316603	-0.00176417	-0.00672897	0.0100345	0.0685246	0.0121656	0.000839334	0.0087262
b0599	0.0120839	-0.0096441	0.00573431	0.00637321	0.00025985	0.00431537	-0.00653274	0.00836427	0.00624909	-0.00251398	0.00151089	0.00528303	0.00195652	0.00219933	0.0102465	-0.0158961	-0.000342257	0.000679232	0.0135601	-0.00661966	-0.0133958	0.00136986	-0.0016746	-0.0106138	0.00518608	0.00728634	-0.00016388	0.0090703	0.00322525	-0.0136908	0.0228094	-0.00850239	0.00471454	-0.0197465	0.00276238	-0.00754348	-0.00252578	-0.000137386	-0.00380741	-0.0122094	0.00843971	-0.0106593	0.00779738	0.000889789	-0.00163463	-0.00142143	0.00588525	0.00518778	0.00269261
b0600	0.00677418	-0.00953115	-0.00335933	-0.00757019	-0.00157469	0.00425168	-0.00329856	-0.00120597	0.0168642	-0.0136476	-0.005958	-0.00790097	-0.00738368	-0.00531591	0.0243632	0.00350491	-0.00331167	0.00856505	0.0102888	-0.0312595	-0.00514888	-0.00652559	0.00929853	-0.00443157	0.00655763	0.0107172	-0.00667732	0.00506098	-0.00904935	-0.0115111	0.016109	0.00736611	0.00200917	-0.0323264	0.000413812	-0.00630266	-0.000228561	-0.00254268	-0.00150415	-0.00370189	-0.00522484	-0.00399154	0.00792438	-0.00062368	-0.00370304	-0.00481732	-0.00750016	0.00223615	0.00844003
b0601	0.00462217	-0.0104204	0.0106567	-0.00787279	0.00879687	0.00599715	-0.00811176	-0.0186712	-0.00233006	0.00534265	0.0035549	0.0141517	0.00546433	-0.0168555	0.0044278	0.0109194	0.00977518	-0.00441403	0.0106165	-0.00817968	-0.000806634	0.00235295	0.00901854	0.00614406	-0.00790256	-0.00251322	0.0047008	0.000242694	-0.00192449	0.00264827	-0.00234979	0.0302455	-0.0058759	0.0139888	0.00404329	-0.00363965	-0.000555949	0.000579119	-0.00276956	-0.00401479	-0.01099	-0.00953359	-0.0174459	-0.00225822	0.0213867	-0.00474074	-0.0048882	-0.00517329	0.00367382
b0602	0.043849	-0.0133036	-0.00725458	0.00145048	-0.00849966	-0.000761521	0.000250913	0.00796224	0.0213738	-0.00802392	0.00239155	0.00361698	-0.00179896	0.0023	-0.00321741	-0.0168458	-0.0153614	-0.0155408	-0.00377559	0.00166091	-0.000167589	-0.00586039	0.00789668	-0.0145305	-0.00719631	0.00311838	0.004634	-0.00841116	0.00574706	-0.000661043	-0.00669282	0.00129247	0.0138646	-0.00617921	-0.00585204	0.00725485	-0.0020009	0.00134686	0.00266743	-0.0102285	-0.000850695	-0.00773988	0.00106743	-0.0222532	0.00716024	-0.00427134	0.0101202	-0.0022412	-0.00761394
b0603	-0.0148074	-0.00171197	0.000382237	0.00291232	-0.01067	0.00250184	-0.00120891	0.000593796	-0.0153882	-0.0206931	0.00572666	0.0117565	-0.00879462	0.00199625	-0.00798143	-0.0167657	-0.00967003	0.00924975	-0.00713626	0.00934851	0.011768	-0.0382386	0.0144611	-0.0117619	-0.0206559	0.0117895	-0.007599	0.00447177	0.0338567	-0.00315283	-0.0126949	-0.00885821	0.0152515	-0.0313996	-0.00100483	0.0204546	0.00496848	0.00281798	-0.014098	-0.0144563	0.0097696	-0.00983008	-0.00656219	-0.0213102	0.0209732	0.0130968	0.00365447	-0.0263692	-0.0258827
b0604	-0.00837709	-0.0151699	-0.000599103	-0.00291844	0.00733491	0.00200518	-0.000474971	-0.00508797	0.00112749	0.00713633	-0.00031045	-0.00150411	-0.00147264	-0.00262933	-0.0137914	-0.00100504	0.00528942	0.00723531	-0.00492229	0.00783868	0.00329638	-0.010879	-0.00263816	0.0103976	-0.00455307	-0.000510525	0.00305684	-0.00903129	0.00711928	-9.57524e-05	0.00593387	-0.00671326	0.0026007	-0.00299312	-0.00179034	0.00530317	-0.00397718	-0.00280773	-0.00611944	-0.0073718	-0.000401403	-0.00707527	0.00915064	-0.00107714	-0.00610701	-0.0158985	0.00378876	-0.0112475	-0.00232915
b0605	0.00878496	0.00168873	-0.00178343	-0.00497443	-0.0268793	0.00493369	0.00418763	0.00537683	0.011455	-0.00935581	0.0126032	-0.019241	-0.00475368	0.0067475	-0.00219245	-0.000649513	-0.00181421	0.00177402	0.000767895	0.0121479	0.000109983	-0.0008683	0.00776677	-0.00427257	-0.00253332	-0.00869076	-0.00454702	-0.00633644	0.0068982	0.00655613	0.0107006	-0.00144565	-0.00556431	-0.00315994	-0.00663665	0.000590853	0.0150209	-0.00381349	0.0030416	-0.00170677	-0.00223032	0.0027864	-0.00568145	-0.00516588	-0.00456553	0.019657	0.0037177	-0.00536945	-0.00534991
b0606	0.0157932	0.00492874	0.00225163	-0.00920395	-0.0229018	0.00785194	-0.00284025	-0.00472017	0.00687632	-0.0095471	-0.00735639	-0.017255	-0.0050331	0.004273	-0.00646155	0.0067577	-0.00634697	-0.00214209	-0.00347196	0.0197241	-0.00144533	0.00694104	0.026998	0.00289205	-0.016087	-0.0104705	-0.0082476	-0.00555067	-0.00235334	0.0109721	0.0117442	-0.00854399	-0.00784205	0.00516922	-0.0042063	0.00524782	0.0144055	-0.00958349	0.00697433	0.00271085	-0.00347929	0.00485781	-0.000782513	-0.00843759	-0.0135444	0.0176757	0.000996675	0.0150805	-0.0136525
b0607	0.00117917	-0.00133389	-0.00323579	0.0181098	-0.00304334	0.0157668	-0.00183539	0.0146733	-0.000144664	-0.00866989	-0.0138513	0.00585753	0.0133572	0.00251523	-0.00417071	-0.00796199	-0.00555543	-0.00789411	0.00426944	-0.0141832	-0.00630434	-0.0242566	-0.000265722	-0.0108224	-0.00869695	-0.0138337	0.00972468	-0.00627731	-0.00757465	0.00148644	0.023965	0.0147316	5.00957e-05	0.0152455	-0.00112529	-0.00498264	-0.00314609	-0.0150653	0.00329614	0.0178377	-0.0083388	-0.00433195	0.00786452	0.00294958	-0.01919	0.00152082	-0.0113689	0.0417075	0.00638528
b0608	-0.00562885	-0.00428718	-0.00598211	-0.0127439	-0.00973432	0.000899112	0.00695139	-0.00175254	-0.00605142	0.0113486	-0.0131674	0.00859945	0.00148849	0.00493884	0.0140251	-0.0068601	-0.00837427	0.00472896	0.0192638	0.000414598	0.00394052	0.0121772	-0.00240291	-0.0148265	0.00829076	0.00245392	-0.000442684	0.00112368	-0.0129214	-0.0115236	-0.00988845	-0.00304934	-0.00585853	0.0077319	-0.00920851	-0.00514745	0.00302185	0.0227649	-0.0154946	-0.00158562	-0.0137012	-0.0122369	-0.00780758	0.00232681	-0.0128989	-0.01245	-0.00459885	0.0125872	-0.00287406
b0610	-0.0010767	0.0118205	-0.00297653	0.00176728	-0.0165124	0.0141863	-0.00264437	0.000692797	0.00985717	0.0142519	0.00955985	0.039156	0.0124263	-0.0083944	-0.00953576	0.00354295	-0.0187747	-0.00113076	-0.0239963	0.000512065	0.0111177	-0.00960946	0.00237491	-0.0189988	0.00507943	0.00745941	-0.0057516	-0.0252571	0.0027906	-0.0109548	0.0107171	0.0381056	-0.00686595	-0.00194407	-0.00629122	0.00761547	0.00271059	-0.000974666	0.00423187	-0.00638793	0.013487	-0.0117292	-0.0037987	-0.0065168	-0.000430414	0.0443273	-0.000131251	-0.00117045	-0.00808973
b0611	0.00616379	-0.0067852	-0.000564574	-0.0016718	-0.00420887	-0.0024277	0.00162474	0.000652538	-0.00010164	0.0011359	-0.00153282	-0.00188054	-0.000321401	-0.00211293	0.00496705	-0.00562637	-0.00435752	-0.00107558	-0.00925702	0.00274608	-0.00499008	-0.00675954	-0.00585052	-0.00330341	-0.00286885	-0.00423968	0.000398011	0.0057091	0.000405336	0.000680639	-0.000497263	0.00324741	-0.00233504	0.000493839	-0.0071149	0.00010004	0.00172301	0.00159374	0.00532638	-0.000397865	-0.00169361	-0.0103369	-0.00121328	0.000731936	0.000358494	-0.00842656	0.000639494	-0.00419996	0.00442184
b0612	-0.0183724	-0.0146871	-0.00758156	-0.00569052	0.00192414	-0.0146453	0.0112383	0.00344345	0.00102999	0.00606302	0.0175773	0.00847732	0.000226107	0.0128023	-0.0142865	0.00856654	-0.0100944	-0.014012	0.00310948	-0.00689229	0.00552989	0.00173902	-0.012014	0.000610948	-0.013179	0.00298916	-0.0094079	0.00679489	-0.00419341	-0.0169887	-0.00864328	-0.0154756	-0.00917752	0.000298198	-0.00899958	-0.00800906	-0.005046	0.0177637	-0.00332328	-0.00761476	-0.0110875	-0.0207452	0.00561325	0.00842147	-0.018182	0.0126494	0.00833559	-0.00617335	-0.00249759
b0615	-0.00381093	0.00865669	0.0186031	-0.00701169	-0.0030883	0.00927693	0.00955578	-0.00871787	0.00331342	-0.00566954	0.00080708	-0.0128286	-0.0134096	0.010102	-0.00197014	-0.00407144	0.000730883	0.00951051	-0.0215706	-0.00240511	-0.00480126	-0.00567593	-0.00273562	0.0185942	-0.00206525	0.000988903	-0.00725433	0.00476552	-0.0105473	-0.0174962	-0.0100221	-6.50058e-05	0.00405248	-0.0182775	-0.00779837	0.00386154	-0.00110956	0.00681551	-0.0045251	-0.0114224	0.0107319	-0.0111728	-0.000689075	0.00891933	0.0116096	-0.000292357	-0.00757867	-0.00147364	-0.012124
b0618	0.0119098	0.0153005	-0.00859045	-0.00278274	-0.00966624	-0.00388857	0.00630802	-0.0209571	-0.0130103	0.00201195	-0.00444582	0.00810473	0.0122366	0.00119656	0.00389845	0.00512118	-0.00723809	0.00143398	-0.0130739	0.00154567	0.00535512	-0.00490497	0.0089219	-0.00147845	-0.0218618	0.00160869	-0.0142855	-0.00635384	-0.00094381	0.00256919	1.9009e-06	-0.0146976	0.00108389	-0.0237925	-0.00613337	0.00811448	-0.00233651	0.00950289	-0.0124184	-0.0205427	0.00475274	0.00976743	0.00187186	0.00793013	-0.00260087	-0.00385862	-0.0282756	0.0188733	-0.0183936
b0619	-0.0017093	-0.00511911	0.00255892	0.00250918	0.00685237	0.00475954	0.00369608	0.00152042	0.0105942	-0.00555253	-0.00366123	0.00607629	-0.00179255	-0.000781928	-0.00313764	-0.00733309	-0.0044881	-0.0094269	-0.00513358	-0.00679755	-0.00181533	-0.00228265	-0.0090774	-0.00642931	-0.00794709	0.00397524	-0.00272962	-0.00429392	0.00164169	-0.00116366	-0.0036451	-0.00937775	-0.000594909	-0.00319234	-0.00670776	-0.00710668	0.00393801	-0.00330064	0.00991382	-0.00234704	0.000713874	-0.00906281	0.00251009	-0.000735053	0.0065957	-0.00410163	-0.00603219	0.000108459	0.000196517
b0620	-0.0265813	-0.00130774	-0.00280763	-0.00681238	0.00957644	0.00428219	0.00877257	-0.0118201	0.018052	-0.00423926	-0.00326872	-0.00152045	0.0073344	-0.00370697	0.0126169	0.0146438	0.00445308	-0.00578026	-0.00111732	-0.00140399	-0.00492791	0.0042225	0.00372917	-0.0111074	0.00815524	-0.00150653	0.00233503	-0.00387765	0.00753527	0.00157492	0.00216486	0.00264169	0.00190613	0.0043516	-0.0113738	-7.29771e-05	0.00142221	-0.00360559	0.0161755	0.00266401	-0.00317088	-9.43338e-05	0.00221458	0.00331074	-0.00264537	-0.0067721	-0.00328047	-0.0110405	-0.00496728
b0621	0.00343413	-0.00245999	-0.0136423	0.00697832	0.00760257	-0.00220049	-0.0122933	-0.0158406	-0.00218176	-0.0253593	0.00750093	0.00782078	-0.014518	0.00203574	-0.038489	0.0139473	-0.00123151	-0.00818711	-0.0123354	-0.0048222	0.00966034	-0.0230605	0.00569802	-0.0117993	-0.00809212	0.0184982	-0.0106851	-0.00614413	-0.0283057	-0.0432747	-0.0193175	0.00606171	0.00916415	-0.0150182	-5.97103e-06	0.00136384	0.0106041	0.000650535	0.0141978	-0.0781805	-0.0176408	0.00752403	0.0351737	-0.0038901	-0.0159757	0.0182087	0.0117513	0.0196406	-0.0292489
b0622	-0.0307393	0.00468794	-0.00658491	-0.0102923	-0.0136528	0.00203141	0.00515126	-0.0128924	-0.0104829	-0.00391406	-0.00207446	0.0116959	0.00197293	-0.00154221	0.00678719	0.00225506	-0.000967226	-0.0052371	-0.00955855	-0.00713784	-0.00637913	-0.00437768	-0.0126259	-0.00706251	-0.0169956	0.00346387	0.0235885	-0.00272909	0.00484556	0.0291835	-0.0215892	-0.0295689	0.000586346	-0.0119009	-0.00594436	-0.00156197	0.00777216	0.0125795	-0.0182667	-0.0293995	0.00921824	-0.0136637	0.00633311	0.00804991	-0.00428505	0.0191099	-0.00171292	0.00825706	-0.0037321
b0623	0.0285231	0.0217967	-0.0324802	0.00341883	-0.00717437	0.0135022	-0.000361452	0.00689745	0.00945579	-0.0291206	-0.00383011	-0.0256014	0.0140822	-0.0011005	-0.0366748	-0.0187047	0.0131	0.0305764	-0.0056222	-0.0180634	0.0225653	-0.000900323	0.000565011	-0.0260759	0.0184458	0.0186784	-0.001699	-0.0155182	0.0144692	0.000488566	-0.0158241	-0.0089032	-0.000317401	-0.0145128	0.00404718	-0.00356208	-0.00321847	-0.00699418	0.00370901	-0.0109269	0.0212417	-0.0265824	0.0143735	0.00677352	-0.00229485	0.0107283	-0.0138141	0.00115108	-0.00416551
b0624	0.00123043	-0.0098632	-0.00456834	-0.00210307	0.00136306	-0.0021224	0.00392	0.00137554	0.0204614	-0.0426257	0.0160488	-0.0227915	0.000203426	0.00917817	0.0204037	0.00713939	-0.0181178	-0.00601772	-0.00859775	-0.00613856	0.00989264	0.00520133	-0.00809895	-0.0130456	0.00539568	-0.00604098	0.0166763	-0.00545087	-0.00217152	0.0104307	-0.0286085	-0.000445133	-0.00962104	-0.00684464	-0.00730143	-0.0207764	-0.00176442	0.006725	-0.0178844	0.00505886	-0.0056285	-0.00349203	-0.00293327	0.0148142	0.00101066	-0.0140858	0.0241059	-0.0111614	0.0238567
b0627	-0.0105874	-0.0022891	-0.013172	0.00729153	-0.0292812	0.00310109	-0.0110064	0.00751879	0.0128687	0.00651489	0.0121895	-0.00767296	-0.0255926	0.0221143	0.00261292	-0.00344791	-0.0124354	0.0133962	0.00281822	-0.0190212	0.000456776	0.002173	0.0229897	0.00817455	0.00680313	-0.0300954	0.007385	0.0582851	0.00114065	0.00152053	-0.000588957	0.0211632	-0.0100897	0.00283417	-5.92405e-05	-0.00205603	-0.0122477	-0.000134534	-0.00513915	-0.0108305	0.0130516	0.0171768	0.027501	0.00287875	0.0226553	0.00212076	-0.0332242	-0.00359035	0.00168867
b0628	-0.00274392	-0.000325372	-0.00727535	-0.030987	0.00905666	-0.0142989	-0.000178177	-0.00759625	-0.000666626	0.00252655	0.00593191	-0.0115144	0.0445421	0.00682665	0.00902764	-0.0112659	-0.00179957	-0.00544095	-0.00256377	-0.00208476	0.00187586	-0.00537947	0.024917	-0.000989754	0.00196849	-0.0080597	-0.000366239	-0.0137772	-0.00890778	0.00773077	-0.0139277	0.00603259	-0.000164519	0.00805852	0.000745238	-0.00762179	-0.00570709	0.000309525	-0.0187277	0.0199868	0.0104964	0.00302963	-0.00809903	-0.0235427	0.00134985	-0.00122678	-0.00451742	0.00175855	-0.000209581
b0629	0.0257682	-5.13155e-05	0.0087056	0.00567344	0.00102361	-0.00577183	-0.00362597	-0.0178799	-0.00204157	-0.00477467	-0.000414297	-0.0044868	0.00510431	-0.0151101	-0.0158309	0.00810858	-0.014237	-0.0151302	-3.72368e-05	-0.0067326	0.0191482	0.00894661	-0.00897857	0.00228506	0.00759245	-0.00273562	0.00581186	0.00212498	0.00812734	0.0113687	0.0124711	0.0109495	0.00593464	-0.00480365	0.000998088	0.00236639	0.0107398	-0.0149165	0.0102836	-0.00398536	0.00488255	0.00504662	-0.0032575	-0.00545503	-0.00520566	-0.0170941	0.0033031	-0.0454062	0.00272594
b0630	0.00732886	-0.00609829	0.00171592	0.00489168	-0.00347135	-0.00974981	6.93416e-05	-0.00789691	4.9652e-05	-0.00151401	-0.00950655	0.000555916	0.00328342	0.0015486	-0.00300569	-0.00577784	0.00183467	-0.00392871	-0.000602416	0.0035964	0.00140756	-0.00660511	0.00255366	-0.00573473	-0.00415564	-0.00845157	-5.13149e-05	-0.000697039	-0.00426789	-0.00657021	0.0102125	-0.0109177	-0.00500737	-0.00641338	-0.00460143	-0.00339888	-0.00352163	0.000734637	-0.0011085	-0.00359556	0.00618404	-0.00642538	-0.00101793	-0.00562905	-0.0059807	-0.0124883	0.00643092	-0.000369394	0.000822105
b0631	0.0187675	-0.00241939	-0.00935247	-0.00604623	0.0192787	-0.00847852	0.00438182	0.00142195	0.0154782	-0.0180892	0.00318439	0.00402855	-0.0032695	0.00306446	0.00503938	-0.00959493	-0.0178497	-0.000543776	0.00701958	0.0125848	0.00336874	0.0090788	-0.0105841	-0.00826834	-0.0106998	-0.00705169	0.00877471	0.00133384	-0.0105878	0.0060107	0.0681743	-0.0121441	0.0159222	-0.00177314	-0.00662421	-0.00268037	-0.00364616	0.0172594	0.00201239	-0.000551621	0.00543534	0.00116464	-0.00586844	0.0114377	0.00579678	-0.0148471	-0.0163958	0.00475584	-0.0160446
b0632	-0.00212134	0.00253461	-2.93706e-05	-0.00662819	-0.00119444	-0.00160571	-0.00172344	-0.0030549	0.00190521	0.000320716	-0.00391635	-0.00401701	-0.00138814	-0.000250068	-0.00276866	-0.00388037	0.00312967	0.00301887	-0.00390158	-0.00681679	-0.00749925	0.00245008	0.00162009	0.0127635	-0.00540144	-0.00270087	-0.0033979	0.00894325	-0.00258196	-0.000885614	0.00264743	0.0142296	-0.00234378	0.00414543	-0.00200571	-0.000933042	0.00195729	-0.00272663	-0.00172978	-0.000687508	-0.000418674	0.0132937	0.00223648	-0.00825063	0.000224887	-0.00756536	-0.000349423	-0.0124505	0.000584977
b0633	0.00315475	-0.00947504	0.000430375	-0.00231287	-0.00337871	-0.0014424	-0.00497913	0.00167069	0.00389828	0.0031201	-0.00250018	-0.00178646	-0.00249809	-0.00351018	-0.00532415	-0.00158572	0.00261021	0.000574624	-0.00632777	-0.00388732	-0.000166883	-0.00146219	-0.00294067	0.00461265	-0.00128207	-0.00248713	4.66493e-05	0.00805179	0.00315905	-0.00332269	0.000851881	0.000388823	-0.000138467	-0.00292312	0.000801445	0.00218554	0.00281609	-0.00289713	-0.00781948	-0.0117201	-0.00418944	0.00490447	-0.0022927	0.000100157	3.8491e-05	-0.0120737	0.00155054	-0.00892074	0.00155341
b0634	0.00783579	-0.00412058	-0.00438688	-0.00965497	0.0019812	-0.0083983	-0.000285241	-0.00237975	-0.00627496	0.0128002	-0.00196618	0.00902537	0.00370254	-0.00623792	-0.00125947	0.00701116	0.0122056	-0.0092362	-0.00606987	-0.000122697	-0.00190828	-0.00371544	-0.0128813	0.000976749	0.00116561	0.00283041	-0.0027638	0.00593897	-0.00733622	-0.0140332	-0.0102233	0.000528425	0.00738127	-0.000946565	-0.00362056	0.00288746	-0.00200359	-0.00439284	-0.00481391	-0.0136654	-0.00163263	0.00490864	-0.00705863	-0.00188252	-0.0071077	-0.00608893	-0.00148449	-0.00292323	-0.0121817
b0635	-0.0100056	0.00251298	-0.00512219	-0.00879652	0.00939225	0.000526932	-0.00219098	-0.000265571	0.0047834	0.00648978	-0.00389029	0.00882281	-0.00698587	-0.00757008	-0.00546081	0.003053	0.000184149	-0.00674447	-0.00181803	0.00414355	-0.00366754	0.00604777	-0.00858797	-0.0027292	-0.00787659	0.00256421	-0.0028333	-0.00360658	0.00747434	-0.013303	-0.0117561	-0.000101019	-0.00088275	-0.000411475	0.00104225	0.00477273	-0.00356539	0.00219972	-0.00228532	-0.00849379	-0.00412371	0.00213598	0.00438774	0.00313238	-0.00179015	-0.00648624	-0.00552994	-0.0143392	-0.000987416
b0636	-0.00184994	0.00223733	-0.00473589	-0.00486081	-0.00512307	0.00844529	-0.0055276	0.00338997	0.01127	0.00551704	-0.00589319	-0.00630605	-0.00582516	-0.00968417	-0.00309749	0.00937372	-0.00508712	0.00194914	1.17162e-05	-0.00241432	-0.000372881	-0.0167811	0.0055874	-0.00521876	0.00359588	0.00795092	0.000853335	-0.00525803	0.00265004	-0.00587001	-0.00298575	0.0136312	0.00442069	-0.0100219	-0.00118872	0.00276365	-0.000686142	0.00423484	0.00187243	-0.00511125	-0.00706865	-0.00146306	-0.00653505	-0.0103039	-0.0068727	-0.00787471	-0.00686451	-0.005956	0.004599
b0637	0.00531791	0.00491987	-0.00578655	-0.00811565	0.00185225	0.00388325	0.000400218	0.00141584	0.00280381	-0.0011998	0.00630886	-0.00033284	-0.00130776	-0.00664929	-0.00426981	-0.000308789	0.0107772	-0.00177798	0.00294893	0.00594865	0.00171684	-0.0116766	-0.0081456	-0.0066434	-0.00177178	-0.00205957	-0.00475222	0.00302651	0.00175581	-0.00596419	-0.0114117	0.000428176	-0.00263582	-0.00972479	-0.00557106	0.00354647	-0.000752309	0.000292027	-0.000469377	-0.0101091	0.0074459	0.0085937	0.00119526	-0.00840038	-0.000995651	-0.0141625	0.00871316	-0.00274045	0.0137416
b0638	0.0105772	-0.00145453	-0.00286167	-0.01465	0.00667609	-0.00304292	-0.00300535	-0.00747999	0.00119759	0.0173615	0.00437864	0.0150317	-0.00333164	-0.00959543	0.0148308	-0.0033597	-0.00443108	-0.00077373	0.0127793	0.0107115	0.0131824	0.00546351	0.00104146	-0.011255	-0.0126777	-0.00349574	-0.00351197	-0.00267573	0.011412	-0.00523117	0.00557687	-0.0159906	0.00912842	0.0128258	-0.00134619	0.00571315	0.00672293	-0.00688947	0.00912913	-0.000582622	-0.00275339	-0.0139111	-0.0102477	-0.012456	-0.0106032	-0.00845654	-0.0159313	-0.00511485	-0.00312077
b0639	0.00792373	0.00321542	-0.00434129	-0.0101431	-0.00692306	-0.00144518	0.00274482	0.000685544	0.00297991	-0.0031571	-0.00534927	0.00880844	-0.00546372	-0.0024209	0.0119884	-0.00375933	-0.00292552	-0.0077835	0.00243014	0.0144758	0.0035464	0.00377777	0.0063273	0.000494372	-0.00204362	-0.00638747	-0.00384593	-0.00546336	0.0113223	-0.000628497	-0.00727855	-0.00220146	-0.000222318	0.00161299	-0.00494857	-0.000908015	0.00166107	-0.000382697	0.00227962	0.00155747	-0.00582092	-0.00961809	-0.00794435	-0.00639718	-0.0135169	-0.01328	-0.0012167	-0.0121364	-0.000655631
b0640	0.00158042	-0.000677678	-0.00431788	-0.00613542	-0.00935768	-0.00372564	-0.000622828	-0.00439733	-0.00109877	-0.00612876	0.00102466	0.00305863	-0.0032173	0.00180143	0.000285155	0.00467007	-0.00232955	-0.00332234	0.00792469	0.00441474	0.00159102	0.0119813	-0.00455125	-0.00280826	0.00108517	-0.00446377	-0.00360205	-0.00125951	0.00941018	-0.0023568	-0.0123966	-0.00198232	0.00171847	0.00316741	-0.00434413	0.00361679	-0.00369719	-0.00609843	0.00902803	-0.00905501	0.000609538	-0.00432729	-0.00461371	-0.0059348	-0.0110293	-0.00705283	0.00116526	-0.00905179	-0.00107312
b0641	0.00207821	0.00678664	-0.00183759	-0.00438083	-0.000124852	-0.00461762	0.000851837	0.000787264	0.00800127	-0.00119436	0.00360938	-0.00311819	-0.000180246	-0.00248953	0.00482535	0.00259468	-0.00117175	-0.00361252	0.0021343	0.0104314	0.00131477	0.000907286	-0.0037074	-0.00167096	0.00176131	0.00305242	0.00117649	0.00705035	-0.00140301	0.00497867	-0.00425527	-0.00806092	-0.0019001	-0.000931789	-0.00184748	-0.00220967	0.000170153	-0.000433244	0.00299935	0.000512523	-0.00440806	0.00679394	-0.00116368	-0.0127662	-0.00869163	-0.00639949	-0.00482619	0.000341862	-0.00573719
b0642	-0.0037664	0.00337896	-8.16165e-05	-0.00480317	-0.00325591	-0.00324287	0.000847263	-0.000725156	0.00534634	-0.0012031	-0.00105997	-0.00863597	0.00236439	-0.00437108	0.00392115	-0.00289144	0.00257496	0.00717688	-0.000317874	0.00448251	0.000295154	-0.00209545	0.00550888	-0.000630617	-0.00580654	-0.00271544	-0.00268229	0.00800012	-0.00324961	-0.000577377	-0.00781448	-0.0105797	-0.00228465	0.00250991	-0.00251256	0.00210084	-0.00228312	-0.00268256	0.00770366	-0.00211173	-0.00541071	0.00686358	-0.00209747	0.00509119	-0.00178321	-0.0121781	-0.00399484	-0.000625783	-0.00110077
b0643	0.00465579	-0.00220098	0.000119058	0.0148727	0.00162066	-0.00174749	-0.00601368	-0.00430725	-0.0115818	0.00522486	-0.0131528	0.014282	-0.00963841	0.00554854	-0.00566481	-0.00512665	0.00240216	-0.00544576	0.000876234	0.00617516	0.00187537	-0.0107467	0.00642447	0.0032823	0.00163881	-0.0145615	-0.00516949	0.00380966	-0.0111811	-0.00819279	0.00829271	-0.0161904	0.00158448	0.0129598	-0.000933816	-0.00480702	-0.00108842	-0.00102813	-0.0100636	0.00222604	-0.00220849	-0.0140245	-0.00293503	-0.0185638	0.00477635	0.000411745	-0.0111072	0.00795361	6.23224e-05
b0644	0.024385	-0.024614	-0.00637945	0.014749	-0.000819651	0.000257116	-0.00247238	0.00923779	-0.00215655	0.00780604	-0.000811729	-0.0267881	0.00182957	-0.000231188	0.00735008	0.0868981	-0.00226382	-0.00510758	-0.00564167	0.00867139	-0.00194387	0.00486642	-0.00758502	0.00128084	0.00446349	0.00688495	-0.0112294	0.0153024	0.00577485	0.00496844	0.00366496	-0.00765117	-0.00908334	0.00830053	-0.00360654	-0.00195339	-0.0087486	-0.000118749	-0.00268369	-0.0024814	-0.00911446	-0.0078016	0.00251055	-0.0252196	0.00079106	-0.00532622	-0.0228208	-0.00979106	-0.00704107
b0646	-0.00196765	-0.0165438	0.00471411	0.00873609	0.00695188	0.00759399	-0.00649665	0.0167681	-0.00759694	-0.00101778	0.00616506	-0.00365683	-0.000734772	-0.00372321	-0.0116146	0.00568519	-0.0084912	-0.00334379	0.0090441	-0.00111548	0.0108965	-0.0214805	-0.000621036	-0.0246476	-0.00209591	0.0126764	0.00562077	0.00619506	-0.0221477	-0.0113207	0.00974406	-0.0206984	0.0163997	-0.0177826	-0.00162842	0.0110427	-0.0044045	-0.00423419	0.000876549	0.00987656	0.00337531	0.001307	-0.00230333	-0.011381	-0.0106775	-0.0040723	-0.0120246	0.00538667	-0.0303038
b0649	-0.00481514	0.011105	0.00118908	0.00465026	-0.00233732	5.70659e-05	0.00314033	-0.00235872	-0.0069277	-0.00234678	0.00910624	-0.00801551	-0.00881081	-0.00494592	-0.00405276	-0.00164842	0.00124983	-0.010652	-0.00364743	-0.0128213	0.00212033	-0.00183109	-0.00343912	-0.000529704	-0.0147969	0.00241268	0.0142995	0.018819	-0.0109069	0.00376157	-0.00818275	-0.000775437	0.000346423	-0.00520301	-0.00461772	-0.0037564	-0.003138	0.00472975	-0.00135478	-0.0134446	0.00515513	-0.0129018	-0.00784144	0.00529817	-0.00149097	0.00383905	-0.0204078	0.000857151	0.00412858
b0650	-0.00766284	-0.0245228	-0.00655011	0.000752886	-0.00194802	-0.00648287	-0.0111075	0.00123215	0.00654497	0.0089932	-0.0150885	-0.00202431	0.00044127	-0.00979149	-0.0018641	-0.0018327	-0.0179562	-0.00064102	0.00209419	0.00296052	0.000561197	-0.00203893	-0.00131283	0.0217624	0.01537	-0.00226369	-0.000613436	0.00018373	0.00977363	-0.00161082	-0.0207469	-0.0116089	0.00406863	0.000564862	0.00530022	0.00236876	0.00292428	-0.00795131	-0.00445571	-0.00126472	-0.00779587	0.00230566	0.00428054	-0.00324722	-0.00582626	0.01408	0.000528304	-0.0013366	-0.00318614
b0651	-0.00608006	-0.00415373	0.00415566	-0.00367984	-0.00288558	-0.00226126	-0.00190911	0.0071471	0.00318532	-0.00241988	0.00203255	-0.00661633	0.00826809	0.00332608	-0.0129413	-0.0117854	-0.0134723	0.00663837	0.00351642	-0.00035417	-0.0105792	-0.0157664	-0.000707574	0.00339475	-0.00928187	-0.000971563	0.013081	-0.012631	0.0119546	-0.0021749	0.00806471	0.0155488	0.00131727	0.0089908	0.00118358	-0.000129057	-0.00419158	-0.00580827	-0.0177154	0.00026114	0.0237602	-0.0176085	0.00110739	0.00229317	-0.0123698	0.0943764	0.00442589	1.81095e-05	-0.00684286
b0652	0.00690606	-0.00490334	-0.00137233	0.0211953	0.00935622	-0.00281628	0.0022708	-0.00938979	-0.00607424	-0.00070969	-0.00761023	-0.000280015	0.00410579	0.00175134	-0.00921307	0.00405204	0.000875082	0.00219599	-0.010767	-0.00404112	-0.00635702	-0.00472307	0.00253023	0.013482	0.00386818	0.0100692	-0.00559127	0.000705515	0.00863607	0.00524149	-0.0153752	0.00121789	-0.00628386	-0.00288432	-0.00672229	-0.00169869	-0.00469107	-0.0023672	-0.00479919	0.0157185	-0.00126781	-0.000480287	-0.00935328	0.000314555	-0.00755454	0.00251323	0.00221617	-0.00803103	-0.00206182
b0653	0.0132172	0.00498252	0.00327846	0.0133591	-0.00112402	-0.0106085	0.000263851	-0.0171752	0.00138015	-0.0043719	0.000261494	-0.00894227	0.0139772	0.00707622	0.0167751	0.00686185	0.0185832	0.00516527	0.00127035	0.00152245	-0.00291112	-0.0111975	-0.00286338	0.00322788	-0.0062505	0.00522974	-0.00076609	0.00210031	0.0201153	-0.00134274	-0.0158933	0.011717	0.00965482	0.00170164	-0.000788813	0.00314375	-0.00903151	0.00201543	-0.00692351	0.0216941	0.00780864	0.0036094	-0.00132796	0.0169989	-0.00959698	-0.00576646	-0.00931774	-0.00818401	-0.000774088
b0654	0.0139258	-0.00275707	0.00507319	0.0174497	0.00481961	-0.012626	-0.00253776	-0.00845513	-0.00197639	-0.00368047	0.0046579	-0.00482197	0.00126232	0.00101089	0.0149739	0.000578619	0.00268511	0.0130001	0.00381115	0.00894837	-0.000184483	-0.00432741	-0.00330768	0.00290494	-0.00693781	-0.0015739	0.000106449	0.00753465	0.0150061	0.00287765	-0.00668487	0.00860458	0.00162407	0.00454493	0.00285322	0.00282215	-0.000382864	0.000528203	6.88719e-05	0.0241896	0.0109214	-0.00893306	-0.0169663	0.0016388	0.00228362	-0.00596937	-0.0028575	-0.00688198	-0.00148027
b0655	0.000621252	0.00279812	-0.00276675	0.0261072	0.00721343	-0.00270369	-0.00147514	-0.00669957	0.00322961	-0.000226385	-0.00418049	3.00892e-06	0.0135672	0.00264767	0.0153753	-0.000900476	-0.00163312	0.0155971	0.00518099	-0.00662374	-0.00243016	-0.0172701	0.00134601	0.00674484	-0.00799822	0.000232115	0.00502741	0.000175789	0.00944411	0.000925505	0.000552946	0.00990542	0.00207956	0.0164654	5.74545e-05	-0.00538717	-0.00193612	-0.00419011	-0.00073508	0.0139851	-0.0104992	-0.00704177	-0.0144172	0.00819435	5.43793e-05	0.00782677	-0.00842953	-0.00874341	0.00439207
b0656	0.00154045	-0.00834739	0.000588889	-0.00684993	-0.01135	-0.00291155	-0.0024255	-0.00448436	0.00121459	0.00165956	-0.00348553	0.000106156	-0.00784741	-0.00185822	-0.00627965	0.00486504	0.00399145	0.00790681	0.0036781	-0.00214217	-0.00347453	-0.00439171	0.00316121	0.00114339	0.00606301	-0.00116318	0.00278708	0.0223989	0.0118515	-0.00279104	-0.0073552	-0.00493659	0.0028867	0.00789875	0.00364898	-0.00239977	-0.00546037	0.00429278	-0.0149394	0.00220909	0.00156774	0.000354872	0.00230994	-0.00436241	0.00460653	0.0280441	-0.00231105	0.00466861	-0.00386781
b0657	-0.000173749	0.00089751	0.000518635	-0.00832705	-0.0100294	0.00355645	0.00158215	-0.00472693	0.00175505	-0.013831	0.0052654	0.00844768	0.000608346	-0.00394514	0.00871335	0.00667189	0.0057802	-0.00163652	-0.000494033	0.0090148	0.000197778	0.0019446	-0.00328613	0.00314881	-0.00541883	0.00678325	-0.00356255	0.00314315	0.010673	-0.00551169	0.0171663	0.00743678	0.00466778	0.000237721	-0.00014925	0.00248782	0.0020119	-0.00375074	-0.00325023	0.000917712	0.00292071	-0.0084667	-0.00701564	0.0013601	-0.00299681	-0.0145926	-0.000606274	-0.00713847	-0.00669278
b0658	-0.0033802	-0.00743246	-0.0059198	-0.00996423	0.00177272	0.00730494	0.00416646	-0.00678871	0.00284746	-0.0132696	0.00829576	0.00644542	-0.00755657	0.00420439	0.0011349	0.00454902	0.00162749	-0.0030918	-0.00468765	0.00811928	0.0036262	-0.00525105	-0.00498102	0.000534602	0.0063301	0.00172508	-0.00481434	-0.00155136	0.0100775	-0.00549246	0.020801	0.00136597	-0.000862836	-0.00187212	-0.00506805	-0.00564805	6.05656e-05	0.0022979	-0.00200688	-0.000931505	-0.00144727	0.00392118	-0.00856568	0.00792409	-0.00195805	-0.00961037	-0.00841888	0.00488	0.00384926
b0659	-0.00343872	0.00250344	-0.00259133	-0.00723331	-0.0210485	-0.000284381	0.00243132	-0.00126702	-0.00036502	-0.00171444	-0.000566239	0.00616585	0.00619293	0.00535224	0.00267264	0.00344821	-0.000544037	-0.00717025	0.00077748	0.00206151	0.00481486	-0.00556755	-0.00994386	0.000852754	0.00446281	-0.010462	-0.00719452	-0.00537888	0.01064	0.00441508	0.0287151	-0.0117535	-0.001029	0.00384089	-0.00633029	-0.00423885	-0.00654513	0.0030389	0.0112362	-0.00562005	0.000279734	0.010951	-0.0120652	-0.0032036	0.00881231	-0.0062304	-0.00508486	-0.00330491	0.00811104
b0660	0.00302615	0.00122649	-0.00296386	-0.00173066	-0.00781891	-0.00341398	-0.00391658	-0.00516103	-0.00162814	-0.0030456	0.00801686	-0.0050863	-0.00134545	-0.00590576	-0.00105912	-0.00363259	0.00184324	-0.00462464	-0.000842903	-0.00433619	0.00104348	-0.00847311	-0.00909761	0.00378144	-0.00892259	-0.00390958	-0.00443373	-0.0034681	0.0033142	-0.00136447	0.0432063	-0.0125877	-0.00387365	-0.00642641	0.000197646	0.00155489	-0.000321589	0.000313825	0.00748764	-0.0083647	-0.00166965	0.00420776	-0.00746691	-0.00246855	-0.00189674	-0.0105814	-0.000244172	-0.00320596	0.00487638
b0661	0.00715388	0.00555791	-0.00176133	-0.00532127	-0.0084625	0.000625911	-0.00255286	-0.00198153	0.00630353	-0.00191687	0.00292163	-0.0112718	-0.00356199	0.0078369	0.0124156	0.00287926	-0.00355461	0.00275253	0.000364125	-0.000482989	0.0013767	-0.00755846	-0.000717605	0.000633222	0.00771753	-0.00630325	0.00139999	0.0032941	-0.000863935	3.81942e-05	0.00588641	0.00197474	-0.00235858	8.5477e-05	-0.000856529	-0.0135177	-0.00451445	-0.0020764	-0.00473753	-0.00460032	-0.00164592	0.00715746	0.00390387	0.00881889	0.00226232	-0.00191034	-0.0030035	0.0129992	0.000736708
b0662	0.019363	-0.00124446	-0.00104849	0.00900411	0.000156362	-0.00548889	-0.00726546	0.0064938	0.00362994	-0.000662094	0.00010104	-0.000233096	-0.002424	0.0063388	-0.00464409	-0.00720898	0.00129822	-0.00848256	-0.00553493	0.00167068	0.00447542	0.0181686	-0.00543619	-0.0068221	0.00048208	-0.000927508	-0.000441077	0.000191327	-0.00219429	-0.00129201	-0.000197049	-0.0133693	0.00989398	-0.00328086	0.001262	-0.00589537	-4.55325e-05	-0.00465586	0.00281486	-0.00378503	-0.000989248	-0.00429783	-0.0100294	9.83846e-05	0.00567637	-0.00416293	0.00216549	0.00679383	0.00397516
b0674	0.00176355	0.00872878	-0.00592094	-0.0076511	0.0044761	0.000508456	-0.00246453	-0.00485533	0.00383008	-0.000409574	-0.0011712	-0.0104077	-0.00579607	0.00439108	-0.00546484	0.00587171	-0.00318286	0.0145204	0.00361497	0.00380247	0.00261366	-0.00166518	0.000193994	0.00388962	-0.00689284	0.0010423	0.00600234	0.000562652	0.0152161	0.00139623	-0.0039905	-0.00923933	0.00365936	0.00417067	-0.00152926	0.00471866	0.0028075	-0.00521792	0.0121341	-0.00189791	-0.00635793	-0.00578149	-0.0125737	0.00128017	9.24924e-05	-0.00202129	-0.0145233	0.00369621	-0.00902796
b0675	0.00839689	0.00345067	-0.00488668	-0.0050199	0.00111426	-0.00450111	-0.0033062	-0.00475858	0.00285466	-0.00793213	0.00158659	-0.00401731	0.00212004	-0.00406192	0.00287457	-0.00672709	0.00184204	-0.00797652	-0.00639932	0.00300798	0.000142125	-0.0174011	-0.00224327	-0.00707564	-0.00649641	-0.000192943	0.00309334	-0.009278	-0.00595341	0.0058743	-0.00377875	-0.00663614	0.00597561	-0.00378103	-0.000525184	0.00148512	0.00299599	-0.00754537	0.0122067	0.00176298	-0.00630655	-0.00367848	-0.0103375	-0.00249928	-0.00425206	0.00206895	-0.00104181	-0.00595953	-0.00338145
b0676	0.00277779	0.00100492	-0.00574499	-0.00379268	-3.1116e-05	-0.00602312	-0.00766884	-0.0087306	-0.00290035	-0.0152241	0.000988919	-0.00296962	0.0041547	0.00343783	0.00195048	0.000315179	0.00234053	-0.00859162	0.00205176	0.00177779	0.00152823	-0.011433	-0.00579487	0.00238209	-0.011737	-0.00845939	0.00196354	-0.0058295	0.00361432	0.00750652	-0.0248375	-0.00918714	0.000669871	-0.00765617	0.00488431	-0.00501805	0.00152447	-0.00341181	0.00956301	-0.00651706	0.000543031	0.00310787	-0.0070288	-0.0104822	-0.00315672	-0.00466846	-0.0155732	-0.00872268	0.00646318
b0677	-0.00103676	0.00978713	0.000804742	0.0110778	-0.0133766	0.000571551	0.00458708	-0.0045894	0.000932753	-0.00586465	-0.00178027	-0.00197698	0.00196016	0.00413753	0.00804503	0.00661407	-0.00222186	-0.00289585	-0.00827846	0.0117725	-0.00470286	-0.00402836	-0.00903289	-0.00852584	-0.0107213	-0.00661791	0.00144385	-0.00640826	0.0145632	0.00492923	-0.0132483	-0.00181081	-0.00973868	-0.00447074	-0.00227165	0.00418406	-0.00307255	-0.00649342	0.0101892	0.00103751	-0.00936138	-0.00436121	-0.00151883	-0.00743333	0.00189294	-0.00430865	-0.0305637	0.000316533	-0.0107378
b0678	-0.00575318	0.0179751	0.00846351	0.0207227	-0.0176701	-0.00777816	0.00578749	-0.00940891	-0.00659587	-0.0074793	-0.00646254	-0.00066936	-0.0142309	0.0115402	0.00867737	0.00115551	-0.00268658	0.0078549	-0.0196472	0.0223251	-0.00737026	0.00239016	-0.01024	-0.00684218	-0.0105435	-0.0108068	0.0127093	0.000944594	0.00478061	0.00421656	-0.00166286	0.00964421	-0.0108106	-0.000128919	-0.00396339	-0.00144244	0.000477395	-0.0115499	0.0184555	0.00299302	-0.00539861	0.00264379	-0.0120035	0.0014806	0.003627	0.00694003	-0.0391076	0.0232766	-0.00339916
b0679	0.00851038	0.0132338	-0.00930491	0.0135237	0.0053701	0.000850692	0.00664115	-0.00969453	-0.00995785	-0.0186404	-0.00695111	0.00576725	0.00199973	0.00435337	-0.0112803	-0.00241882	-0.0102423	-0.00422665	-0.0223114	0.00965348	0.00511463	0.0196374	0.00186599	0.00203857	0.000725015	-0.00689244	-0.00431457	-0.00989513	0.00193405	0.00518998	-0.000761926	-0.00411454	-0.0119899	0.00183554	-0.00356717	0.00322526	-0.00610903	-0.0147839	0.0156369	0.00040579	-0.00348974	0.0105489	0.00147919	-0.0146444	0.00085549	0.0279342	-0.0366721	-0.0115574	-0.00763374
b0680	0.00401792	-0.000189754	-6.87657e-05	-0.00249073	-0.00352052	-0.00342342	0.000626218	0.00104863	0.00416314	0.00128088	-0.00275559	-0.0100475	0.00714792	-0.000510228	0.0052769	-0.000546835	0.00606917	-0.00751302	0.00097527	-0.000445358	-0.00427807	-0.00846984	-0.0019424	0.00197988	-0.00521235	0.000481447	0.000510009	0.00627064	-0.00166742	-0.00179733	-0.00461482	-0.00524169	-0.000329396	0.00458241	-0.00329641	0.0011461	0.00172415	-0.00443099	0.00785472	-0.00256497	-0.0096177	0.00828397	-0.00474504	0.00466953	-0.00114536	0.000105817	-0.00255054	0.00387965	-0.00291313
b0681	-0.00482228	-0.0171964	-0.000639415	0.00060008	0.00784456	0.0086381	-0.0155121	-0.0156127	0.0228949	0.00404059	-0.00175772	-0.00905978	-0.0141297	0.0140976	-0.00549619	-0.00345415	0.00273302	-0.00319558	-0.0104388	0.0038548	0.0013393	-0.0170967	0.00184526	-0.000973221	-0.00594295	-0.0216729	0.00262628	0.0239358	0.0122011	-0.0111205	0.00531668	-0.0122449	-0.00296686	0.00249628	0.0076563	0.00589821	-0.00652829	0.0119378	0.0105363	0.0234174	-0.0174164	-0.00443582	0.00498251	-0.0205913	0.00639822	0.0373737	-0.015333	-0.00396806	0.00818051
b0682	0.000640611	-0.0167527	-0.00394854	-0.00184074	0.00759132	-0.0176121	-0.0321482	0.00593988	0.00171473	-0.00239601	-0.00145617	0.00445407	-0.00980808	0.00430621	-0.000966297	-0.00473799	-0.0044043	-0.00554754	0.0240886	-0.00729285	0.0139963	-0.0188166	-0.030912	0.0206634	0.0197194	0.00680315	0.00472565	0.0168484	-0.022835	-0.0112236	-0.0120548	-0.00301891	0.00823629	0.00254415	0.0276255	-0.00910026	-0.00270001	0.0167496	0.00304648	-0.00314243	0.00676276	-0.00565935	0.00249634	0.00546468	0.00368483	0.0213969	-0.0179539	0.0172323	-0.00115448
b0683	0.0128304	-0.00145694	-0.0112075	0.0330192	0.00206075	-0.00837531	-0.0106713	-0.00549565	0.000166723	0.00793454	-0.0266414	0.00778542	-0.00699504	0.00421612	0.0124714	0.0169098	0.0188433	-0.00909457	0.0254738	-0.0681852	0.00710645	-0.00131267	0.0294223	0.107844	-0.0258925	0.013729	0.0117736	0.0201987	0.0744558	-0.0171082	-0.02198	0.00642319	0.00799801	0.00862787	0.00350754	-0.00724622	0.00240726	-0.0144992	-0.0690725	0.00185407	-0.0300758	0.00214984	0.00306494	0.0411604	0.0117276	-0.00494101	0.00489558	-0.0164139	-0.00602355
b0684	0.00660986	-0.00368217	-0.00229422	0.00378913	-0.00472148	-0.000715005	0.00136983	0.00173951	0.00862552	-0.00745758	0.00297312	0.00284696	-0.00480704	0.00333996	-0.00021725	-0.00611243	0.00362498	-0.00504758	-0.00719471	0.0145521	0.00628174	0.0092102	0.0180034	0.0046619	-0.00320027	-0.0145163	-0.0111743	-0.00167417	0.0113403	-0.0025291	-0.00461875	0.018308	-0.00215967	0.0017208	-0.0065539	0.00209775	-0.00151497	-0.00500782	0.00545041	-0.00696119	-0.00425019	0.0132657	-0.00500258	-0.00124959	0.0131115	0.00425052	0.00430837	-0.00162775	0.00687777
b0685	-0.0066555	0.00563722	-0.00977911	0.00821388	0.0159066	-0.00383047	-0.00347531	0.000237534	0.0138667	0.00770804	0.00383417	0.00468491	0.00469704	-0.00326978	0.00389527	-0.000833103	0.00933762	-0.0108383	-0.00415	-0.000535915	0.00894912	-0.00413746	0.00521409	-0.000990605	0.0119958	-0.0125131	-0.0149482	-0.00413802	0.00639775	0.00432476	-0.00621935	-0.00799083	-0.00401008	-0.00510078	-0.00686434	0.00135948	0.00766112	0.000897036	0.000829151	-0.0128655	0.00891859	0.0126974	-0.00133835	-0.0357368	0.00816511	-0.00698786	-0.00239549	-0.000508373	-0.00544966
b0686	-0.00236717	0.00587543	-0.0067497	0.00100614	-0.00480671	-0.00193964	0.0021119	-0.0012978	0.0076466	-0.004706	0.000963319	-0.00945754	-0.000280476	-0.00326663	0.0148693	-0.00380961	-0.000316139	-0.00150316	-0.00097835	0.0053568	0.000793564	-0.0010235	-0.00203777	0.000761807	-0.00503425	0.00264318	0.00601798	0.00129402	-0.00576571	-0.00488691	0.00331275	0.00515782	0.00464606	0.000359828	-0.00734879	0.000743698	-0.00197677	-0.00194283	0.0076704	0.0123923	-0.00739603	0.000291449	-0.00408932	0.0068305	0.00405867	0.00673908	-0.0162192	0.00742598	-0.000181293
b0687	0.00631525	0.00717723	-0.00258242	-0.00679129	-0.000435142	0.000114756	-0.00508941	-0.00626983	0.0059372	-0.00764626	0.00903893	-0.00472269	-0.00249084	0.0011198	0.000515536	0.00829929	0.00111354	-0.00091969	-0.00182902	0.00370122	0.000784309	0.00147216	-0.00870394	0.00154036	0.00274956	-0.00461653	-0.00236435	0.00370471	0.00936614	-0.00776596	-0.00514847	-0.00215916	-9.7926e-05	-0.0104749	-0.00164217	0.00727423	-0.000269551	0.000449847	0.00674269	-0.00251341	0.00255294	0.00167592	-0.00485779	0.00219452	0.001518	-0.00692233	-0.00640067	-0.00555936	-0.00339425
b0688	0.0088389	0.00638481	0.00192495	-0.00140204	0.000174387	-0.0028176	-0.00271566	-0.00252228	0.00220228	-0.00044386	0.00528157	0.00101779	0.00277238	-0.00208601	0.00250722	7.36136e-05	0.00341162	-0.00351274	-0.00357526	0.00400217	-0.00370592	-0.00711179	0.00712574	-0.00178941	-0.00500238	-0.00383885	-0.00247808	0.00650869	0.00745109	-0.00904313	-0.00331364	-0.00155054	0.00102773	-1.55101e-05	-0.000485168	0.00630609	-0.00376041	-0.00184283	0.00799648	-0.00223292	-0.00677761	0.00028308	-0.00436913	0.00263923	0.00878711	-0.00657116	-0.00558315	0.00391095	-0.0058639
b0689	0.00452152	0.0310269	-0.00846109	-0.0080508	-7.46259e-05	0.00785923	-0.00715364	0.00723823	-0.00108759	0.00195088	0.0191535	0.00761443	-0.00779612	-0.000478273	-0.00790551	0.0021513	-0.0255905	0.00901979	0.00382563	0.011371	0.0303677	0.0211821	0.00653241	-0.02149	-0.0195427	0.00783879	0.00351446	0.00763173	0.0244243	0.00060529	0.00788929	0.0016754	-0.00275045	0.0102013	-0.00358569	0.0205229	0.00348159	-0.00912261	-0.00360393	0.000881237	-0.00597693	-0.00306176	0.00472477	-0.00444591	0.000756854	0.00106248	0.00247928	0.000234129	-0.00271519
b0692	-0.00756024	-0.00545592	0.00523614	-0.00531556	0.00257799	-0.00295574	0.0100472	-0.00129395	0.00264322	-0.00719155	0.0044277	-0.00726253	-0.00214428	0.0201261	-0.00128855	0.0107057	0.0041666	-0.00842011	-0.00884921	-0.0137262	-0.00660577	-0.000603216	-0.00288887	0.00845888	-0.0104373	-0.000384851	-0.00931691	0.00675037	0.0101638	0.00251201	0.00520081	-0.0109	-0.00753117	-0.00307101	-0.00825447	-0.00725505	-0.00650957	-0.00583542	-0.00667421	0.00483117	-0.0112927	-0.0026339	-0.000539534	0.0111015	0.00311578	0.00341224	-0.000645822	-0.00025453	-0.000815858
b0693	-0.00365687	-0.0272726	0.000383574	-0.0176023	-0.00545072	0.000305588	-0.0016408	-0.00490236	0.00519041	-0.00251064	-0.00526959	0.0207567	-0.0200003	-0.00657877	0.00672924	-0.0119027	-0.00768098	-0.00832347	0.00308783	-0.0126536	0.00657351	0.0251651	-0.0122275	-0.00234205	-0.0107333	0.00493933	0.00510443	-0.00150043	-0.00573447	0.000815495	-0.00926088	0.00789615	0.00613916	0.00118151	-0.00134865	-0.00422002	0.00492394	-0.00347324	0.00273745	-0.00543772	-0.00816628	-0.0181283	-0.0108238	0.00538386	0.00363587	-0.0111421	0.00183463	0.00195361	-0.00695471
b0694	0.00808439	0.00293003	-0.0232878	-0.00348107	0.00800391	0.000542558	-0.0111107	-0.00813132	0.00885529	-0.00492326	-0.000905838	-0.000740484	0.0130113	-0.00035306	-0.00567286	0.00333227	0.00477097	-0.00824048	-0.00842911	0.00522113	0.00906986	-0.00192889	0.000388322	-0.00791468	-0.010165	0.00773995	0.0109621	0.00393058	0.00714948	-0.00429443	-0.0135954	-0.00159522	0.00682479	-0.013793	-0.00289744	-0.00532813	0.00136417	0.000868625	0.000702412	-0.00913771	-0.00835213	-0.00511034	-0.00311477	-0.0119656	-0.0072435	-0.016614	0.0087756	-0.00198039	0.00801974
b0695	0.000538364	-0.00690336	-0.0033493	0.00112809	0.0074566	-0.00219583	-0.00683431	-0.00240708	0.00764659	0.00562345	0.0012556	-0.00857523	-0.000210813	0.00246449	-0.00190603	0.00382494	-0.00193599	-0.006207	-0.00543172	0.00834358	0.00200109	0.000518275	0.008759	0.0125397	0.0111481	0.00156287	-0.00102568	0.000636027	-0.00181723	-0.00723976	0.000832046	-0.00140823	0.00119551	-0.00562655	0.00191073	-0.00648161	0.00526352	-0.0069782	0.00116578	-0.00793341	-0.0137869	-0.00377337	-0.00813065	-0.00537706	0.0112633	-0.0078774	-0.0078703	-0.00230511	-0.000630368
b0696	0.000672	0.0207737	0.00706246	0.00727505	0.0248483	0.00925282	-0.0103143	-0.0047782	-0.0136957	-0.00547801	0.0170473	0.00044684	-0.0110003	0.0020248	0.0198538	0.010324	-0.000734304	-0.00215235	-0.0159291	0.0062065	0.00545398	-0.0123011	-0.00222904	-0.00563719	0.00916517	0.00523165	0.00354792	0.00104446	0.00524882	4.87021e-05	-0.000583614	0.0391033	-0.0099975	-0.016317	0.00657023	0.00222905	0.0105142	-0.00175553	-0.00647014	-0.0109379	-0.0214026	-0.00562924	-0.0117921	-0.0187549	0.0142953	-0.00361599	-0.00808676	0.0193327	-0.0327696
b0697	-0.0020363	-0.00631779	-0.00660385	-0.0014005	0.0261022	0.00866373	-0.00815108	-0.0105167	-0.0071237	0.00363018	0.0146951	0.00197332	-0.0035737	-0.00346295	-0.0171373	-0.00322689	0.007228	0.00363297	-0.0097418	0.00631237	0.00144511	-0.0049179	0.0145161	0.0232768	0.0175987	0.00371787	-0.000555426	-0.0129917	-0.000726104	-0.0211564	0.0124275	0.00103141	-0.00518467	-0.00933239	-0.00280861	-0.000799861	0.00872195	-0.0160883	0.0064671	-0.0114169	-0.0206411	-0.011232	-0.0155484	0.00204405	0.0045356	-0.0166436	-0.007874	-0.0125378	-0.00688163
b0698	-0.0156007	0.00580448	-0.0146853	-0.00418107	0.0191056	0.00491289	-0.00498052	0.00654127	-0.0298675	-0.00571674	-0.00824534	-0.0127269	0.0196713	-0.0084497	0.0144184	0.00716209	0.0058671	0.00282553	-0.00388905	0.00103647	0.00913035	-0.00499917	0.000889122	0.0410905	0.00191475	-0.000726142	0.00228795	-0.0147933	0.00510197	-0.0280168	0.0140264	-0.0107344	0.000514066	-0.0329987	0.00109021	0.00195889	0.00268751	-0.00952967	0.00134945	-0.0150749	-0.00202943	-0.00311028	-0.0193215	-0.00822334	0.00953629	-0.0245219	0.0106732	-0.037865	-0.0112202
b0699	0.00135	0.0125728	-0.0145542	-0.00207234	-0.00253358	0.0175888	0.0114325	-0.00527832	0.000145527	-0.0196573	0.058548	-0.0020859	-0.00095913	0.00640535	0.0210942	-0.00159391	-0.0213763	-0.00460372	0.0260263	-0.010903	0.000123313	0.0156074	0.0148849	-0.0287659	-0.0555292	0.0192116	0.000791888	-0.0718373	0.00880845	-0.0248433	0.0232241	0.008509	0.0299893	-0.0120742	-0.00777194	-0.0052609	0.00636968	0.00457714	0.0267008	-0.0159423	-0.00751744	0.0104933	-0.0159987	-0.0221933	-0.0224144	-0.00412802	-0.00671126	-0.00971531	0.01009
b0700	0.0194822	-0.00417738	0.000506546	0.00563646	0.00813728	0.00307024	-0.0052504	0.00556006	-0.00186545	-0.00689137	0.00701858	-0.00578248	-0.00603756	-0.000736232	0.00574906	0.0122685	0.0168916	0.016376	0.00130583	-0.0147874	0.00276649	0.000190397	0.00205941	-6.6219e-05	0.00176564	0.00479225	0.00213511	0.00224768	0.00465246	0.0102133	0.00730395	0.0101927	-0.00391613	-0.0107362	0.0020155	-0.00132898	0.00171268	0.000913192	0.00127288	-0.0181373	-0.00202364	-0.00811811	-0.00241197	-0.00756629	0.0142363	-0.00323324	-0.00996397	-0.00364351	0.00335466
b0703	0.0211166	-0.0195341	0.021826	-0.00120186	-0.00140145	0.00774778	0.00386924	0.000860147	-0.0141887	-0.00888014	0.00725813	-0.0194907	0.00974686	0.00314755	0.000868585	0.0064779	0.00104999	-0.00109187	-0.00591632	0.0114023	0.00443557	0.00844854	-0.0126375	-0.0205635	-0.00794952	0.00548931	0.0137238	0.0138831	0.0083246	-0.0130567	-0.00414484	0.0314246	-0.000465716	-0.00816451	-0.00288245	-0.000334615	-0.00139128	-0.00972928	-0.0097177	-0.00744204	-0.00408706	0.00140267	-0.0126676	0.0227068	0.00236318	-0.0151663	0.00654033	-0.00995242	-0.00847602
b0704	-0.0359905	0.000663568	0.0103348	0.00422326	0.0387248	-0.00337011	0.00577794	0.0110946	0.0186729	0.00134189	-0.00648346	0.0211348	0.0030541	0.0207325	0.00909621	-0.00467933	-0.0129422	0.00641996	-0.00613246	0.000899512	-0.0169149	-0.0129707	-0.00912574	-0.00908089	-0.0196593	-0.0114226	0.0185797	-0.0264739	-0.00669395	-0.0210906	0.0178024	-0.0186248	-0.00301507	-0.0192913	-0.0119058	-0.023248	-0.005228	0.00669677	0.00703975	0.00965147	-0.0050775	-0.00647244	-0.0306054	0.0185801	-0.00623435	-0.00498435	-0.00249342	-0.00311519	0.0128613
b0705	0.000356296	-0.00339296	0.0149122	0.00940421	-0.0131213	0.0213175	-0.00794755	-0.0114589	0.0289874	-0.0361176	-0.000421817	-0.00527435	-0.0183592	-0.0116486	-0.013208	0.00208798	-0.00283042	0.00383804	0.0216618	0.0107653	-0.00646649	-0.0333572	0.0116186	0.0169516	-0.00342335	-0.0131392	-0.0030898	-0.0200783	-0.0172611	-0.000840304	-0.00444803	-0.00213922	-0.00111799	0.00170319	0.00369662	-0.00199532	0.00789735	-0.00692369	0.00507772	-0.00840462	0.00110529	0.00882322	-0.00309859	-0.0297402	0.018625	-0.0110665	-0.0073533	0.00252654	0.0044668
b0707	-0.000557625	-0.0135814	0.000834503	0.000923752	-0.00449518	-0.000420588	-0.00304245	-0.0141525	-0.00882469	-0.0138206	0.00269628	0.000342891	-0.019809	-0.0024215	0.00643888	0.00662846	-0.00782867	-0.0145851	0.00846782	0.00737216	-0.00213828	-0.0082561	0.00182926	0.00651751	-0.0193612	0.0208008	-0.00296137	-0.0190165	0.0230377	-0.00891902	0.00584944	0.00705854	-0.00248658	-0.000647783	0.00413917	0.00969637	-0.00747225	0.00471498	-0.0123276	0.00265886	0.00835204	-0.018076	0.0110129	-0.0125012	-0.000571775	-0.0208073	-0.00157278	0.00468128	-0.00150716
b0708	0.000530219	0.00309517	0.00357527	0.00474151	-0.00435077	0.00355871	0.00163807	-0.00780794	0.00599665	0.0102646	0.00650986	-0.00918638	-0.0016771	0.00837188	-0.00509221	0.00288688	-0.0124376	-0.0115975	0.00598887	-0.00601958	-0.00443064	-0.00409374	-0.000551072	0.00250923	-0.00571673	0.00883696	0.00262838	0.00851069	0.000560871	-0.00139912	0.0102356	0.0102993	-0.00300919	-0.0171812	-0.00359989	0.00127317	0.0016928	0.000742304	0.00148598	-0.00840521	0.00465237	0.00471272	0.000952405	-0.0161019	-0.00933897	-0.0108614	-0.000670706	0.00849243	-0.00414185
b0709	0.00151731	0.0145276	-0.00361891	0.00195859	0.00402003	-0.00201495	0.00509118	-0.00152073	-0.00337729	-0.0256117	-0.00259419	-0.00471349	0.00250554	0.00702803	0.0181522	-0.000712509	-0.00374072	0.00305929	-0.000355468	-0.00632599	-0.000588703	0.00745155	-0.00353907	0.00625858	-0.00829	-0.0218517	0.00572733	0.0241912	-0.0214467	0.000448371	0.0117755	0.0085545	-0.00988807	0.00148837	-0.0123828	-0.00940801	-0.000105198	0.00360046	0.00160923	0.00720955	-0.0188156	-0.0292604	-0.008885	0.0200466	-0.00403429	-0.0206076	0.000296846	0.00421903	0.0012208
b0710	0.00103783	0.00242135	0.000872509	-0.00273556	-0.0033249	-0.000687775	-0.00241213	-0.000213282	-0.00564747	2.49718e-05	-0.00160606	-0.00652822	-0.0053992	0.00160967	-0.00784359	0.000165751	-0.00034154	0.00297913	-0.00795835	-0.00133334	-0.00247761	0.0025746	-0.00676833	-0.00423387	0.00570661	0.00560568	0.00478673	0.0021702	0.00524729	-0.0011922	-0.003782	-0.0145903	0.00382991	-0.00440284	-0.00176642	0.00164052	-0.0041558	-0.001599	0.00384391	0.00366825	0.00337711	-0.00941156	0.00354131	0.00422093	0.00358923	-0.00533838	-0.00833807	0.00482265	-0.00388184
b0711	0.00212792	-0.00966739	0.00157055	-0.000131959	-0.00509516	-0.0025669	-0.00302112	-0.0014995	-0.00024745	0.00487093	-0.0072276	-0.0127265	-0.007715	0.00564078	-0.0012424	-0.00103279	0.00514978	0.00389083	-0.00245453	-0.00273016	-0.000254837	0.00421373	-0.00636613	0.00569474	0.0107238	-0.000991586	0.00349823	0.00849228	0.00383051	0.000481507	-6.6731e-06	-0.00999819	0.00343158	-0.00165284	-0.00194483	0.00329755	-0.00214606	0.00321355	0.00406009	0.00590132	0.00323284	-0.00629259	0.000632979	-0.00243638	0.00646585	-0.0145356	-0.00310215	0.00908349	0.00200782
b0712	-0.00236926	-0.00830773	-0.00217858	0.00434922	-0.00620743	-0.00272662	0.00285568	0.00234967	-0.0100337	-0.000288863	-0.00540567	-0.00578541	-0.00430262	-0.000233836	-0.00748314	0.000808463	0.00157546	-0.000920379	-0.00634638	0.00829557	-0.00159706	0.00388341	-0.00768588	-0.00100661	0.00480126	0.00194722	0.000835769	0.00910337	0.00906379	-0.00216644	0.00110609	-0.008229	0.000277633	0.00119344	-0.00607632	0.00387683	-0.000859198	0.00156687	0.0036218	0.00485208	0.00278277	-0.00749046	-0.000504429	-0.00347588	-0.000326519	-0.0145999	-0.00544011	0.00807103	-0.00597731
b0713	-0.000960858	-2.66595e-05	-0.00354937	0.00611766	-9.3372e-05	-0.00205082	-0.00713163	-0.00114849	0.00597301	0.00898203	0.00475776	-0.00367968	-0.00992946	0.00232936	-0.00687631	0.00047653	0.00367872	0.00520004	-0.00211227	-0.00108142	-0.00109107	0.00342045	-0.0116574	0.00148886	0.00487728	0.00615522	-0.000628933	-0.0016177	0.0075061	-0.00598505	-0.000155858	-0.00349737	0.00375669	-0.00398348	0.000485556	-0.000142399	0.00126367	-0.0039442	0.00743931	-0.00664028	0.00639121	-0.0072123	-0.00150106	-0.0133884	-0.000548423	-0.00878753	-0.00495617	0.00294276	0.000566976
b0714	0.0051419	-0.00460062	-0.00752841	0.00554322	0.00773415	-0.00290239	-0.00320611	-0.00866583	-0.0256358	0.0147692	-0.00444005	0.000664003	0.000889662	-0.000470286	-0.0104197	-0.00313351	0.00615063	-0.0183555	-0.00773028	-0.00265306	-0.00676955	0.00469665	-0.0137916	0.00600126	-0.00294003	0.000400872	8.31731e-05	-0.0121685	0.0184486	0.0128519	-0.000763438	0.0108079	0.00133337	0.0124285	-0.00124421	0.00510366	-0.00151739	-0.0054577	0.0264691	0.00418324	0.00368029	-0.00561174	-0.00294016	0.00508136	-0.00294675	-0.0213835	-0.00176027	0.0117392	-0.00739494
b0715	-0.00757651	-0.00672984	-0.0108722	-0.00145266	-0.0215972	-0.00527295	-0.00442769	0.0175086	0.0120037	0.011833	0.014815	0.00108642	-0.00343322	0.00236964	-0.00383708	-0.00786678	-0.00330134	-0.00262447	-0.00405699	-0.0145125	0.0164472	0.00579691	0.00115042	-0.000281681	-0.00305951	0.000793689	0.0270152	0.00590182	0.000228426	-0.013884	0.00145541	0.0300095	0.0109706	0.00708591	0.000324991	0.00270363	0.00101614	-0.0025321	-0.0211246	-0.00177565	0.00787631	-0.00395463	-0.0233442	-0.0122152	-0.0244054	-0.0249941	0.00391071	-0.016704	-0.000691916
b0716	0.0108054	0.0207836	0.00203268	-0.00278794	0.0261171	-0.00828943	0.00518441	0.0123615	-0.00376713	-0.00814867	0.000240323	0.0164902	-0.0182304	0.00910651	0.00298096	-0.00401334	-0.0152636	0.00305525	0.0104387	0.0106832	-0.0120999	0.00183183	-0.00141454	-0.0060031	0.00530067	-0.00651309	-0.00850177	0.0168646	0.00916157	-0.00187625	0.0239759	0.0107514	0.00174617	-0.0103161	-0.00698118	-0.00118767	0.00585538	0.000739834	0.00692716	0.00680485	-0.00714127	-0.00867222	-0.0146082	-0.0197257	-0.0178339	-0.00497994	-0.0347054	-0.0163139	-0.0225568
b0718	0.00426524	-0.00278813	0.0040837	-0.00224921	-0.00142973	0.00469106	-0.000514895	0.00435011	-0.000909472	-0.00868639	-0.00397326	-0.00361674	0.0100778	0.00630059	-0.00777574	-0.00249052	0.00114251	-0.00796676	0.000566324	-0.00889533	0.00264888	-0.0222268	-0.00719427	0.00638866	-0.00239568	0.0110757	-0.00532451	0.00911273	0.00742854	-0.00548621	0.000277909	0.0157264	-0.00463182	-0.0125421	-0.00140737	-0.00589166	-0.00398211	0.00588387	-0.00797366	-0.0106264	0.00475891	-0.0135814	0.00158013	0.0100564	0.00607871	0.000548343	-0.00676886	0.000842653	-0.0168624
b0720	0.0039896	0.00314413	-0.00314517	-0.0115863	-0.0105206	0.0127536	-0.017515	-0.0126131	0.00265282	0.0191401	-0.00882111	-0.0111107	-0.0135308	0.00726135	0.0117128	0.000609061	0.0101088	0.00830778	-0.0117944	-0.0271909	-0.0128318	0.0141915	-0.0207122	-0.0128388	-0.0121279	0.00397739	-0.0120714	0.000113973	-0.0174469	0.0073429	-0.00221622	-0.00520471	-0.0125179	0.0015661	0.00549455	0.00657291	-0.000331	-0.00443863	-0.0190655	0.0690446	0.0175988	0.00890116	0.00378394	0.0064524	0.001016	0.0176826	-0.0188717	-0.00438086	-0.00964427
b0721	0.0115193	0.00381808	-0.0101633	-0.00854459	-0.0106441	0.0125483	-4.91796e-06	-0.00608695	0.0125709	-0.020738	0.00273671	-0.000255118	-0.00224792	0.00478118	0.013463	0.00228468	-0.00883584	0.00315755	0.00929765	0.00621372	-0.0121906	-0.0265641	0.00769167	-0.00367874	-0.00215566	0.00573929	-0.00588914	0.00174724	-0.0112595	-0.0113122	-0.00368722	0.0331048	-0.0117013	0.00199813	-0.0032138	-0.0107602	-0.000185895	0.000917143	0.00230843	0.154187	0.0440192	0.00617962	0.00761518	-0.00391501	-0.00152636	0.0528702	0.00331192	0.0050622	0.00793479
b0722	0.0013203	0.00247048	-0.00692844	-0.00927944	-0.0110137	0.0162983	-0.00191186	-0.0132781	0.0119585	-0.0114918	0.00426301	0.00484331	-0.00834357	0.00287159	0.0148894	0.00317761	-0.00552318	0.00626352	0.0203113	0.000554045	-0.0109316	-0.0192106	-0.00481715	-0.0135374	0.00730925	0.0168355	-0.0032463	0.000392169	-0.00276182	-0.0175047	0.000661348	0.0518209	-0.00762733	0.0105703	0.00326968	-0.0185046	0.00855857	-0.00164824	0.00472139	0.14668	0.0471801	0.0296748	0.00444602	-0.00571643	-0.0024408	0.0372848	-0.00697019	0.0149427	0.0118742
b0723	0.00651755	0.00205718	-0.00535934	0.00286859	-0.0121965	0.00824107	-0.00435175	-0.0112467	0.0036294	-0.00779307	0.00708683	0.00534945	-0.00170776	0.00775972	0.00463384	0.00311659	-0.00294332	0.00332635	0.00181002	0.00221687	-0.00881219	-0.0281012	0.00899371	0.00111231	-0.00256496	0.0178165	-0.00991826	0.00807613	-0.00338362	-0.0115629	-0.00439108	0.0199837	-0.0127923	-0.00114775	0.00124926	-0.0168655	0.00112071	-0.00779738	-0.00381624	0.109028	0.0538326	0.0344364	0.0007866	-0.00428023	0.00336204	0.0264668	-0.00825668	-0.000570346	0.0104124
b0724	0.00254296	-0.0116639	-0.00666252	0.000309623	-0.0138111	-0.00047735	-0.000550434	-0.0130217	0.0121259	-0.0080688	0.0074387	0.00337056	0.000759868	0.00283238	0.00725777	0.00491091	-0.00623175	-0.00799463	0.000484488	0.00561052	-0.00439532	-0.0301272	-0.0014772	0.000990679	0.00393136	0.0151063	-0.00894209	0.00299655	-0.000573867	-0.00185613	-0.00162052	0.00379478	-0.0113562	-0.000371987	-0.0019498	-0.0184539	0.00449861	-0.00943731	-0.00367716	0.0990725	0.0491008	0.0377789	-0.0083477	-0.000719903	-0.00162908	0.0333113	-0.00744217	0.00185188	0.00942709
b0726	0.00788993	0.00049612	-0.00881244	0.00648461	-0.0158363	-0.00346294	-0.0104941	-0.00905078	0.00736076	-0.000209553	-0.00365318	0.00313013	0.0055608	0.00353272	0.0135902	0.00686208	-0.00632694	0.0126128	0.00210584	-0.00389383	-0.00946184	0.0309425	0.00201584	0.00837418	-0.00839472	0.00571244	-0.00504934	0.0120072	-0.00144359	0.00714382	-0.00788086	-0.00574179	-0.00611999	-0.00662523	0.00719059	0.0113929	-0.00104974	-0.00912755	0.00387913	0.0639445	0.0398063	0.0242048	-0.00716729	0.0010411	-0.00124718	0.0231601	-0.0111046	0.00351079	-0.00884326
b0727	0.00775739	-0.000976667	-0.010514	0.000113681	-0.0133725	0.00270152	-0.00635036	-0.00801255	0.0173878	0.000155191	0.00257754	-0.00131764	0.00526475	0.0113337	0.00564227	-0.000841156	-0.00157984	0.00400517	0.0109672	-0.0152936	-0.00386644	-0.0136631	0.00854406	0.00922	-0.00119799	-0.00313144	-0.00801812	0.0165565	0.00698018	0.00344846	-0.000113273	-0.0217856	-0.00508262	-0.0161341	0.00376216	0.012451	0.000321095	-0.0182706	0.0131401	0.0515149	0.0329808	0.0280052	-0.00842045	0.00214186	-0.000978361	0.02534	3.46663e-05	-0.00151279	-0.00692175
b0728	0.00643215	-0.00138768	-0.00711639	0.00338296	-0.0184042	0.00514775	-0.00534191	-0.00574079	0.0122938	0.00680705	-0.0010401	0.00330873	0.0065822	0.00464872	-0.00446034	-0.00760679	0.000829934	0.0174446	0.0133308	-0.0191242	-0.00739344	-0.0126404	-0.00672725	0.00288769	-0.00417332	-0.00331997	-0.00989254	0.0116053	0.00939111	-0.00299858	0.00691755	-0.0228976	-0.00419935	-0.00416835	0.00382438	0.0127948	0.000595823	-0.0143094	0.0143095	0.0471358	0.0348571	0.02361	-0.0117223	0.00658543	0.00217444	0.0329979	-0.00187987	-0.000825606	-0.00195658
b0729	0.0086381	-0.0103112	-0.00726606	0.00267802	-0.0208577	0.00709521	-0.00468976	-0.0059477	0.0152148	0.00800705	0.00380897	0.00776149	0.00553099	0.00222594	-0.00386203	-0.00844087	-0.000113514	0.00577327	0.0179061	-0.0189774	-0.00560397	-0.0160203	-0.00576812	-0.00253888	-0.00107758	-0.000316745	-0.0142406	0.0169536	0.00222804	-0.00748941	0.0097103	-0.0174912	-0.00553702	-0.00210347	0.00423629	0.0101563	0.00339401	-0.0148329	0.0105857	0.0449575	0.0326545	0.0220739	-0.0145306	0.00151821	0.00100713	0.0400913	0.00422892	0.000347759	0.00225665
b0730	0.0135026	0.00988251	-0.00641109	0.00388977	-0.026484	-0.0010654	0.00615136	-0.0065663	0.0178312	-0.000629077	0.00809468	0.00427116	0.00855541	0.0113852	0.0110741	0.00640418	0.00547103	-0.0087173	-0.00627826	-0.0082902	0.00368854	-0.00703619	-0.00244047	-0.00372339	-0.00227149	0.00885163	-0.00645371	0.0102748	0.021478	-0.00173123	-0.00583595	-0.00618763	-0.00358622	-0.00131392	-0.00367128	-0.00265504	-0.00342896	-0.00107358	-0.00562281	-0.0164612	0.010555	-0.00289775	0.00714283	0.00171943	-0.00194377	0.00423737	0.00262839	0.0110423	0.00349161
b0731	0.014381	-0.000780611	0.0113348	-0.00212344	0.00375062	0.0014387	-0.00684075	-0.00691013	0.00389516	-0.0084948	0.00202974	-0.00996198	0.001084	-0.000840845	0.0150019	-0.00472391	0.010844	0.0226738	0.000303057	-0.0134005	-0.00621859	0.00650071	0.00450224	-0.00788443	-0.0210353	0.00945522	0.00288472	-0.0172244	0.0047535	0.00144629	0.00272033	-0.0111931	0.00583476	0.00134786	0.00425421	0.0045679	0.00212981	0.00198452	-0.00458601	0.00591929	-0.00206056	-0.0121848	0.00730677	-0.00322272	0.00895888	-0.001649	-0.00373345	-0.0339062	-0.00562064
b0732	0.00440261	-0.000739751	-0.00132752	-0.00491229	-0.00472436	0.00259392	-0.00013672	-0.000877992	0.0171604	0.00149985	-0.0060619	-0.0122006	0.000427002	-0.00152971	0.00209247	0.00239939	-0.0110693	-0.00164521	0.000760772	-0.00399222	-0.00268987	-0.00281382	-0.00680074	0.00124083	0.00115759	0.00276387	-0.00120314	-0.00495613	0.00164057	-0.00430091	-0.00299312	-0.0105486	-0.00552502	-0.000869779	-0.00437761	-0.00710111	-0.00403304	-0.00364683	-0.000128122	-0.0168284	-0.0047945	-0.00274643	-0.00120357	-0.0053527	-0.00482717	-0.00359079	-0.00379543	0.00326983	0.00143913
b0733	0.0106469	0.0044595	0.00664757	-0.0106891	0.00437376	0.0186423	-0.000981338	-0.00877911	0.00687257	-0.00969835	-0.00910231	0.0116588	0.023374	-0.00538606	-0.0288583	-0.00261135	-0.00738651	0.00896013	-0.00824109	-0.0193754	-0.000641636	0.00272463	0.000877287	-0.0171784	0.011757	0.0147894	0.000388072	-0.00437374	0.00678602	0.0118663	-0.00689709	-0.0146867	0.000816612	0.00474351	0.000180091	-0.0115224	-0.00299162	-0.00251121	0.0251282	-0.0404412	-0.0115689	0.0268455	0.0203139	0.0188024	-0.0101953	0.014505	-0.0103785	0.0166217	-0.00132488
b0734	0.002236	0.00318251	0.00551348	-0.010518	0.00579664	0.0188369	7.36653e-05	-0.00676171	0.000270626	-0.00350734	-0.00963289	0.010764	0.0125486	0.00597248	-0.0195165	0.00405671	-0.000571212	-0.00194009	-0.0111698	-0.0183666	-0.00978621	0.0150703	-0.0047561	-0.0112853	-0.00137251	0.00116105	0.00142581	-0.00914821	0.0153261	0.0133243	-0.0123105	-0.0193992	0.00536303	0.00553378	-0.00172128	-0.0164381	-0.00807467	-0.00227604	0.026046	-0.0297852	-0.015017	0.0268287	0.0228745	0.0205012	-0.0150338	0.0138942	-0.0011569	0.0101693	0.00704303
b0735	-0.0034638	0.0384889	0.0050605	-0.0243393	0.00934439	-0.00557322	-0.0020016	-0.00141969	-0.00913924	-0.00519299	-0.0167957	-0.00460044	0.0132108	0.0123326	-0.0184061	-0.0145453	0.00923042	0.00924762	-0.00593084	-0.0144707	-0.00659591	0.00884201	0.0214691	-0.0162541	-0.0135757	0.0029529	0.0177366	-0.0124874	0.0081552	0.00812705	0.00391539	-0.0210553	0.00887281	0.00936661	0.00413683	-0.0166476	-0.00568023	-0.0111583	0.022413	-0.00617805	-0.00769259	0.0112907	0.0115895	0.0218906	-0.00380401	0.0199509	-0.00111802	0.0171033	0.00902877
b0736	0.00203367	0.00564534	-0.00529958	-0.00412846	-0.0139338	-0.00305383	0.000218296	-0.00351947	0.00586934	-0.0159303	0.00832563	0.00119302	-0.000820891	-0.000216972	-0.00347341	-0.00780202	0.00803991	0.000488575	0.00269405	-0.0072378	-0.00558662	-0.00247134	-0.00227253	-0.00660835	0.00454554	-0.0110344	0.0031732	0.00427425	-0.00065407	0.00347699	0.00225078	0.00272881	-0.00891038	-0.000635521	-0.00203197	0.00491961	-0.00699621	-0.00635442	0.00104025	-0.0038013	-0.000952622	-0.00158445	0.000463094	0.00533565	-0.00457126	-0.00638781	-0.00571602	-0.00449267	-0.000162547
b0737	0.015725	-0.000215712	0.00189695	-0.00976294	-0.00640934	0.00534346	-0.000420535	-0.00769723	0.00623383	-0.015637	-0.0045187	0.00355287	-0.0051029	-0.00515788	-0.00331985	0.0037549	-0.000795064	0.00393719	-0.00901299	0.00588524	-0.00299543	-0.000919054	0.00192093	0.00479562	0.00327213	-0.000844995	-0.00236548	0.00477768	-0.0041617	0.00879268	0.00375937	0.0119456	-0.00556727	-0.00261335	-0.00233021	0.00613962	-0.000663106	-0.00735949	-0.00748743	0.00633701	-0.00332072	-0.00382065	0.00365837	0.00139057	-0.000494164	-0.00772024	0.000204399	0.0030926	-0.00331578
b0738	0.00133127	0.00163119	0.00168299	-0.00834645	0.00611043	0.00388548	0.00464157	-0.00481803	0.0143292	-0.00514009	0.015706	-0.0023199	0.0013336	0.00801212	-0.00564335	-0.00457426	0.00783068	0.0107472	0.00485855	-0.00039968	-0.00373577	0.00688474	0.000789167	0.0111698	0.00176435	-0.0118669	0.00640781	0.0127379	0.00873351	0.000857629	-0.00502744	0.0203206	-0.00177103	-0.00464809	-0.0013594	-0.00379373	-0.00766843	-0.00459562	-0.00104413	0.0052297	-0.00165893	0.00178125	0.00163704	-0.00554263	-0.0041918	-0.00709401	0.00129471	0.005301	-0.0027863
b0739	0.00768404	-0.00302754	0.00222116	-0.00753919	-0.00496859	-0.00130746	-0.00754714	-0.00109919	0.00560509	-0.00738799	-0.00191451	-0.00516296	-0.00260637	-0.00954341	-0.0054052	0.00415055	0.00089699	0.00636511	0.00187905	0.00603741	-0.00394443	0.0062152	0.00363392	0.00826229	0.00356637	0.00386147	0.00236637	0.0113911	0.00246486	0.00500145	0.00250125	0.00122554	0.00165946	-0.000232891	0.00182978	0.00107563	-0.000998757	-0.00739717	-0.00280687	-0.00513303	-0.00510527	-0.0046858	0.0012026	-0.00612773	0.00356011	-0.00539793	-0.00132504	-0.00494937	-0.00182756
b0740	0.00548066	-0.00274756	0.00444301	-0.00250715	-0.00791594	-0.0036398	0.000934025	-0.00560006	0.00780648	0.0016216	0.000794508	-0.00327471	-9.05938e-06	-0.00423333	-0.00765488	-0.00440634	0.0048724	0.0091242	-0.00422097	-0.000965814	0.000679095	0.0018168	0.0092644	0.00338517	-0.0068099	-0.0026995	-0.00136607	0.0160217	6.92762e-05	8.39019e-05	0.000602875	0.00613497	0.00248361	0.0130888	-0.00079032	0.00132369	-0.00101341	-0.00530393	-0.00650787	0.00671553	-0.00638929	0.0160487	-0.00394988	0.00787804	0.00528477	-0.00906792	0.00999082	0.00106745	-0.00422697
b0741	0.00813647	-0.00193904	0.00252238	0.00238828	0.0083993	-0.00162105	0.00191414	-0.00890207	0.00896763	0.00322666	0.00213486	0.00573082	-0.0052725	-0.00786235	-0.0146052	-0.0129354	0.00675634	-0.00834683	-0.0107984	-0.00814882	-0.00672193	-0.00030256	0.00790288	-0.00870208	0.00236706	-0.0125384	0.000288098	0.00469774	0.00406347	-0.00152487	0.00336502	0.00649533	-0.00128706	0.0031439	-0.0029634	-0.00398538	-0.00474255	0.00204458	-0.00257453	0.0078982	-0.00519247	0.0296685	-0.0028004	-0.0104664	-0.00152429	0.00294055	-0.000683229	-0.0101099	-0.00488593
b0742	0.0103497	-0.0009328	0.00208047	-0.00620223	-0.00169494	-0.00118703	-0.00252803	-0.00953608	0.00966573	-0.00534552	-0.000471091	-0.00312434	-0.00203216	0.000622452	-0.0137368	-0.0156299	0.00492746	0.00374759	-0.00021948	0.00270872	-0.00305524	-0.00643129	0.00522425	0.00429093	0.000672395	-0.00398967	-2.55596e-05	0.00877023	0.00553272	-0.00726369	-0.00690003	0.00402951	0.00314656	0.00311215	0.00376308	-0.00108247	-0.00250046	-0.00494222	-0.00727222	0.00361509	-0.00244538	0.0272761	-0.00249438	-0.00331001	-0.00205551	-0.00535268	-0.00435266	-0.00806841	0.00199029
b0750	-0.00564514	0.00966823	-0.0215981	0.0075168	0.0222575	-0.00123928	0.0022519	-0.0064925	-0.00237887	-0.0105984	-0.0206091	0.0204161	0.00257665	0.0143134	0.0257022	-0.0368144	0.00102692	0.0153006	-0.0107587	-0.0197348	0.0153816	0.00452176	-0.00770942	-3.00674e-05	0.0117377	-0.00273152	-0.0077319	0.0180982	-0.0148167	-0.00173106	0.00343554	0.0131491	-0.0202489	0.0495667	-0.00305144	0.0032528	-0.00888909	0.00020226	-0.00269284	0.0041782	-0.0158505	-0.011988	0.00653905	-0.0029284	0.00421922	0.00997472	0.0026331	0.0141339	-0.00146451
b0751	-0.00506834	0.001423	-0.010587	0.0067129	0.0112456	0.00126295	-0.00439734	-0.00341104	0.00369817	-0.0192254	-0.00879119	0.00739483	-0.00490427	0.0170573	0.0179748	-0.0349468	-0.00156608	0.00767321	-0.00580783	-0.0107055	0.0076653	0.0108478	-0.00442455	-0.00581785	0.00385089	-0.0111818	-0.0026064	0.0111207	-0.00907825	-0.00148305	-0.0014432	-0.00178299	-0.0108258	0.0475268	0.000406438	0.0042021	-0.00733908	-0.00472947	0.0034703	0.0155441	-0.00922133	-0.00441094	0.00474007	-0.00185181	0.00537668	0.00333059	0.0138013	0.0116482	-0.00387351
b0752	0.00726565	0.00964595	-9.85774e-05	-0.00106058	-0.000685784	0.00316054	-0.00177338	-0.00403534	0.0105344	-0.0167751	-0.0112295	0.00188725	-0.00247749	0.00365076	-0.00293349	0.00649242	-0.00983037	-0.00049562	0.00936471	-0.00387923	-0.00424899	-0.00903741	0.00890584	-0.00552194	-0.00678229	-0.00225163	0.00267094	0.0151125	0.00333843	0.0020158	-0.00279084	-0.00518135	0.00284993	0.0168414	0.00062303	-0.00043485	0.00253664	0.000724219	-0.00547817	-0.00251207	-0.00270474	-0.0135089	-0.00750224	0.0152742	-0.00254021	-0.00802154	-0.0145378	0.000890795	0.00367927
b0753	0.00726006	0.00481125	-0.00201976	-0.0249953	0.0026654	-0.00237423	0.000255451	-0.0127573	0.0209963	0.00345189	-0.000139261	0.00572052	-0.00121463	0.0100034	0.0112082	-0.00876147	0.0072932	0.00202542	-0.00068515	0.00961444	0.000632698	-0.00124981	0.0135581	-0.024196	0.00551239	0.00335868	0.0189735	0.00295181	-0.0262315	-0.0160358	-0.000944664	0.0024408	0.00168186	0.00339368	0.000945057	-0.00463395	0.00122624	0.0209958	-0.0114375	0.0315538	0.00374636	0.0155878	-0.016659	-0.0041325	-0.0134713	-0.0242579	0.0116479	0.0450128	0.0072592
[truncated: 3,310 more rows]
[truncated: 49 more columns]

## Sheet: Metadata
sample_id	study	project_id	condition_id	rep_id	Strain Description	Strain	Base Media	Carbon Source (g/L)	Nitrogen Source (g/L)	Electron Acceptor	Trace Element Mixture	Supplement	Temperature (C)	pH	Antibiotic	Culture Type	Growth Rate (1/hr)	Evolved Sample	Isolate Type	Sequencing Machine	Additional Details	Biological Replicates	R1	R2	BAM	alignment	DOI	GEO	Public	creator	organism
New Data
[truncated: 31 more rows]

## Sheet: Expression
	control__wt_glc__1	control__wt_glc__2	fur__wt_dpd__1	fur__wt_dpd__2	fur__wt_fe__1	fur__wt_fe__2	fur__delfur_dpd__1	fur__delfur_dpd__2	fur__delfur_fe2__1	fur__delfur_fe2__2	acid__wt_ph5__1	acid__wt_ph5__2	acid__delgadx_ph5__1	acid__delgadx_ph5__2	acid__delgadw_ph5__1	acid__delgadw_ph5__2	acid__delgade_ph5__1	acid__delgade_ph5__2	oxidative__wt_pq__1	oxidative__wt_pq__2	oxidative__deloxyr_pq__1	oxidative__deloxyr_pq__2	oxidative__delsoxr_pq__1	oxidative__delsoxr_pq__2	oxidative__delsoxs_pq__1	oxidative__delsoxs_pq__2	nac_ntrc__wt_csn__1	nac_ntrc__wt_csn__2	nac_ntrc__wt_cytd__1	nac_ntrc__wt_cytd__2	nac_ntrc__wt_gln__1	nac_ntrc__wt_gln__2	nac_ntrc__bw_delnac_csn__1	nac_ntrc__bw_delnac_csn__2	nac_ntrc__bw_delnac_cytd__1	nac_ntrc__bw_delnac_cytd__2	nac_ntrc__bw_delnac_gln__1	nac_ntrc__bw_delnac_gln__2	nac_ntrc__bw_delnac_nh4__1	nac_ntrc__bw_delnac_nh4__2	misc__wt_no_te__1	misc__wt_no_te__2	misc__bw_delcbl__1	misc__bw_delcbl__2	misc__bw_delfabr__1	misc__bw_delfabr__2	misc__bw_delfadr__1	misc__bw_delfadr__2	misc__nitr_031__1
[truncated: 3,938 more rows]
[truncated: 259 more columns]

[truncated: 1 more sheets: iModulons]
